# Supplementary material for: Di-μ-chlorido-bis­[chlorido(dimethoxy­phenyl­phosphine)palladium(II)]
Source: Acta Crystallogr Sect E Struct Rep Online. 2010 Apr 10;66(Pt 5):m499. doi: 10.1107/S1600536810012055 (PMC2979266; doi:10.1107/S1600536810012055)
Supplement: Supplementary file 1 [file e-66-0m499-sup1.cif]

##############################################################################
###                                                                        ###
###        Electronic paper (Acta Crystallographica Section E)             ###
###                                                                        ###
##############################################################################
#                                                                            #
# This CIF contains the data in a paper accepted for publication in Acta     #
# Crystallographica Section E. It conforms to the requirements of Notes      #
# for Authors for Section E, and has been peer reviewed under the auspices   #
# of the IUCr Commission on Journals.                                        #
#                                                                            #
# Full details of the Crystallographic Information File format               #
# are given in the paper "The Crystallographic Information File (CIF):       #
# a New Standard Archive File for Crystallography" by S. R. Hall, F. H.      #
# Allen and I. D. Brown [Acta Cryst. (1991), A47, 655-685].                  #
#                                                                            #
# The current version of the core CIF dictionary is obtainable from          #
# ftp://ftp.iucr.org/pub/cif_core.dic. The current version number is 2.4.    #
#                                                                            #
# Software is freely available for graphical display of the structure(s) in  #
# this CIF.  For information consult the CIF home page http://www.iucr.org/  #
# cif/home.html                                                              #
#                                                                            #
# This file may be used for bona fide research purposes within the           #
# scientific community so long as proper attribution is given to the journal # 
# article from which it was obtained.                                        #
#                                                                            #
##############################################################################
                                             
data_global
_audit_creation_method     'by CrystalStructure 4.0'
_journal_date_recd_electronic     2010-03-19
_journal_date_accepted     2010-03-30
_journal_name_full     'Acta Crystallographica, Section E'
_journal_year     2010
_journal_volume     66
_journal_issue      5
_journal_page_first     m499
_journal_page_last     m499
_journal_paper_category     QM
_journal_coeditor_code     BR2142
_publ_contact_author_name     'Alexandra M.Z. Slawin'
loop_
    _publ_contact_author_address
;
Department of Chemistry
University of St Andrews
St Andrews
Scotland
KY16 9ST
;
_publ_contact_author_email     'amzs@st-and.ac.uk'
_publ_contact_author_fax     '44 1334 463384'
_publ_contact_author_phone     '44 1334 467280'
_publ_section_title
;
Di-\m-chlorido-bis[chlorido(dimethoxyphenylphosphine)palladium(II)] at 125 K
;
loop_
    _publ_author_name
    _publ_author_footnote
    _publ_author_address
    'Slawin, Alexandra M. Z.' .
;
Department of Chemistry
University of St Andrews
St Andrews KY16 9ST
Scotland
;
    'Waddell, Paul G.' .
;
Department of Chemistry
University of St Andrews
St Andrews KY16 9ST
Scotland
;
    'Woollins, J. Derek' .
;
Department of Chemistry
University of St Andrews
St Andrews KY16 9ST
Scotland
;
data_I
_chemical_name_systematic
;
Di-\m-chlorido-bis[chlorido(dimethoxyphenylphosphine)palladium(II)]
;
_chemical_formula_moiety     'C16 H22 Cl4 O4 P2 Pd2'
_chemical_formula_sum     'C16 H22 Cl4 O4 P2 Pd2'
_chemical_formula_iupac     '[Pd2 Cl4 (C8 H11 O2 P)2]'
_chemical_formula_weight     694.91
_chemical_melting_point     ?
_symmetry_cell_setting     triclinic
_symmetry_space_group_name_H-M     'P -1'
_symmetry_space_group_name_Hall     '-P 1'
loop_
    _symmetry_equiv_pos_site_id
    _symmetry_equiv_pos_as_xyz
    1 '+X,+Y,+Z'
    2 '-X,-Y,-Z'
_cell_length_a     7.078(3)
_cell_length_b     8.938(3)
_cell_length_c     9.838(5)
_cell_angle_alpha     87.54(3)
_cell_angle_beta     89.55(3)
_cell_angle_gamma     69.46(2)
_cell_volume     582.3(4)
_cell_formula_units_Z     1
_cell_measurement_reflns_used     2478
_cell_measurement_theta_min     2.07
_cell_measurement_theta_max     26.37
_cell_measurement_temperature     125
_exptl_crystal_description     prism
_exptl_crystal_colour     orange
_exptl_crystal_size_max     0.21
_exptl_crystal_size_mid     0.12
_exptl_crystal_size_min     0.09
_exptl_crystal_density_diffrn     1.982
_exptl_crystal_density_meas     ?
_exptl_crystal_density_method     'not measured'
_exptl_crystal_F_000     340.00
_exptl_absorpt_coefficient_mu     2.161
_exptl_absorpt_correction_type     multi-scan
_exptl_absorpt_process_details     '(ABSCOR; Higashi, 1995)'
_exptl_absorpt_correction_T_min     0.591
_exptl_absorpt_correction_T_max     0.823
_diffrn_ambient_temperature     125
_diffrn_radiation_type     'Mo K\a'
_diffrn_radiation_wavelength     0.71075
_diffrn_measurement_device_type     'Rigaku Mercury70 CCD'
_diffrn_measurement_method     \w
_diffrn_reflns_number     6130
_diffrn_reflns_av_R_equivalents     0.0419
_diffrn_reflns_theta_max     25.36
_diffrn_reflns_theta_full     25.36
_diffrn_measured_fraction_theta_max     0.980
_diffrn_measured_fraction_theta_full     0.980
_diffrn_reflns_limit_h_min     -8
_diffrn_reflns_limit_h_max     8
_diffrn_reflns_limit_k_min     -10
_diffrn_reflns_limit_k_max     9
_diffrn_reflns_limit_l_min     -11
_diffrn_reflns_limit_l_max     10
_diffrn_standards_number     0
_diffrn_standards_interval_count     .
_diffrn_standards_decay_%     ?
_refine_special_details
;
Refinement was performed using all reflections. The weighted <i>R</i>-factor
(wR) and goodness of fit (<i>S</i>) are based on <i>F</i>^2^. <i>R</i>-factor
(gt) are based on <i>F</i>. The threshold expression of <i>F</i>^2^ > 2.0
\s(<i>F</i>^2^) is used only for calculating <i>R</i>-factor (gt).
;
_reflns_number_total     2087
_reflns_number_gt     1993
_reflns_threshold_expression     F^2^>2\s(F^2^)
_refine_ls_structure_factor_coef     Fsqd
_refine_ls_R_factor_gt     0.0366
_refine_ls_wR_factor_ref     0.0753
_refine_ls_goodness_of_fit_ref     1.098
_refine_ls_number_reflns     2087
_refine_ls_number_parameters     127
_refine_ls_number_restraints     0
_refine_ls_hydrogen_treatment     constr
_refine_ls_weighting_scheme     calc
_refine_ls_weighting_details
         'calc w=1/[\s^2^(Fo^2^)+(0.0152P)^2^+1.7632P] where P=(Fo^2^+2Fc^2^)/3'
_atom_sites_solution_hydrogens     geom
_atom_sites_solution_primary     direct
_atom_sites_solution_secondary     difmap
_refine_ls_shift/su_max     0.000
_refine_diff_density_max     0.580
_refine_diff_density_min     -0.670
_refine_ls_extinction_method     none
_refine_ls_extinction_coef     ?
loop_
    _atom_type_symbol
    _atom_type_description
    _atom_type_scat_dispersion_real
    _atom_type_scat_dispersion_imag
    _atom_type_scat_source
    'C' 'C' 0.003 0.002
;
International Tables for Crystallography
(1992, Vol. C, Tables 4.2.6.8 and 6.1.1.4)
;
    'H' 'H' 0.000 0.000
;
International Tables for Crystallography
(1992, Vol. C, Table 6.1.1.4)
;
    'O' 'O' 0.011 0.006
;
International Tables for Crystallography
(1992, Vol. C, Tables 4.2.6.8 and 6.1.1.4)
;
    'P' 'P' 0.102 0.094
;
International Tables for Crystallography
(1992, Vol. C, Tables 4.2.6.8 and 6.1.1.4)
;
    'Cl' 'Cl' 0.148 0.159
;
International Tables for Crystallography
(1992, Vol. C, Tables 4.2.6.8 and 6.1.1.4)
;
    'Pd' 'Pd' -0.999 1.007
;
International Tables for Crystallography
(1992, Vol. C, Tables 4.2.6.8 and 6.1.1.4)
;
_computing_data_collection     'SCXMini (Rigaku, 2006)'
_computing_cell_refinement     'SCXMini (Rigaku, 2006)'
_computing_data_reduction     'SCXMini (Rigaku, 2006)'
_computing_structure_solution     'SHELXS97 (Sheldrick, 2008)'
_computing_structure_refinement     'SHELXL97 (Sheldrick, 2008)'
_computing_molecular_graphics     'CrystalStructure (Rigaku, 2009)'
_computing_publication_material     'CrystalStructure (Rigaku, 2009)'
loop_
    _atom_site_type_symbol
    _atom_site_label
    _atom_site_fract_x
    _atom_site_fract_y
    _atom_site_fract_z
    _atom_site_U_iso_or_equiv
    _atom_site_adp_type
    _atom_site_calc_flag
    _atom_site_refinement_flags
    _atom_site_occupancy
    _atom_site_disorder_assembly
    _atom_site_disorder_group
    Pd Pd1 0.09659(5) 0.37691(4) 0.14271(3) 0.01955(12) Uani d . 1 . .
    Cl Cl1 0.13513(17) 0.60837(13) 0.02692(11) 0.0258(3) Uani d . 1 . .
    Cl Cl2 0.33715(18) 0.36169(14) 0.30113(11) 0.0293(3) Uani d . 1 . .
    P P1 0.06174(17) 0.16984(13) 0.25330(11) 0.0196(2) Uani d . 1 . .
    O O1 -0.1234(5) 0.1371(3) 0.1902(3) 0.0247(7) Uani d . 1 . .
    O O2 0.0252(5) 0.1858(3) 0.4113(3) 0.0251(7) Uani d . 1 . .
    C C1 0.2737(7) -0.0122(5) 0.2477(4) 0.0213(9) Uani d . 1 . .
    C C2 0.3205(7) -0.0794(6) 0.1210(5) 0.0278(10) Uani d . 1 . .
    H H2 0.2425 -0.0274 0.0432 0.033 Uiso calc R 1 . .
    C C3 0.4803(7) -0.2215(6) 0.1083(5) 0.0337(12) Uani d . 1 . .
    H H3 0.5114 -0.2680 0.0221 0.040 Uiso calc R 1 . .
    C C4 0.5941(8) -0.2954(6) 0.2212(5) 0.0340(12) Uani d . 1 . .
    H H4 0.7038 -0.3932 0.2126 0.041 Uiso calc R 1 . .
    C C5 0.5504(8) -0.2288(6) 0.3467(5) 0.0352(12) Uani d . 1 . .
    H H5 0.6306 -0.2802 0.4238 0.042 Uiso calc R 1 . .
    C C6 0.3898(7) -0.0872(5) 0.3604(5) 0.0275(10) Uani d . 1 . .
    H H6 0.3592 -0.0415 0.4469 0.033 Uiso calc R 1 . .
    C C7 -0.1241(8) 0.3299(5) 0.4628(5) 0.0323(11) Uani d . 1 . .
    H H7A -0.0918 0.4235 0.4313 0.039 Uiso calc R 1 . .
    H H7B -0.1226 0.3227 0.5625 0.039 Uiso calc R 1 . .
    H H7C -0.2584 0.3403 0.4293 0.039 Uiso calc R 1 . .
    C C8 -0.1806(8) 0.0038(6) 0.2437(5) 0.0294(11) Uani d . 1 . .
    H H8A -0.1043 -0.0933 0.1967 0.035 Uiso calc R 1 . .
    H H8B -0.3253 0.0287 0.2288 0.035 Uiso calc R 1 . .
    H H8C -0.1504 -0.0132 0.3413 0.035 Uiso calc R 1 . .
loop_
    _atom_site_aniso_label
    _atom_site_aniso_U_11
    _atom_site_aniso_U_22
    _atom_site_aniso_U_33
    _atom_site_aniso_U_12
    _atom_site_aniso_U_13
    _atom_site_aniso_U_23
    Pd1 0.0218(2) 0.01731(19) 0.01916(19) -0.00664(14) 0.00007(14) 0.00122(13)
    Cl1 0.0318(6) 0.0231(6) 0.0250(6) -0.0135(5) -0.0074(5) 0.0059(4)
    Cl2 0.0299(6) 0.0328(6) 0.0272(6) -0.0140(5) -0.0073(5) 0.0044(5)
    P1 0.0213(6) 0.0180(6) 0.0182(5) -0.0055(5) 0.0010(4) 0.0018(4)
    O1 0.0244(17) 0.0238(17) 0.0275(17) -0.0109(13) -0.0029(13) 0.0053(13)
    O2 0.0333(19) 0.0188(16) 0.0196(15) -0.0050(14) 0.0041(13) 0.0022(12)
    C1 0.024(2) 0.019(2) 0.022(2) -0.0081(18) 0.0047(18) 0.0003(17)
    C2 0.025(3) 0.032(3) 0.023(2) -0.006(2) 0.0001(19) -0.0027(19)
    C3 0.026(3) 0.034(3) 0.040(3) -0.009(2) 0.005(2) -0.011(2)
    C4 0.027(3) 0.023(3) 0.047(3) -0.003(2) 0.012(2) -0.001(2)
    C5 0.032(3) 0.034(3) 0.032(3) -0.002(2) 0.000(2) 0.014(2)
    C6 0.028(3) 0.029(3) 0.023(2) -0.007(2) 0.005(2) 0.0020(19)
    C7 0.034(3) 0.026(3) 0.033(3) -0.005(2) 0.010(2) -0.007(2)
    C8 0.033(3) 0.030(3) 0.032(3) -0.021(2) 0.004(2) 0.000(2)
_geom_special_details
;
 All esds (except the esd in the dihedral angle between two l.s. planes)
 are estimated using the full covariance matrix.  The cell esds are taken
 into account individually in the estimation of esds in distances, angles
 and torsion angles; correlations between esds in cell parameters are only
 used when they are defined by crystal symmetry.  An approximate (isotropic)
 treatment of cell esds is used for estimating esds involving l.s. planes.
;
loop_
    _geom_bond_atom_site_label_1
    _geom_bond_atom_site_label_2
    _geom_bond_site_symmetry_2
    _geom_bond_distance
    _geom_bond_publ_flag
    Pd1 P1 . 2.1940(14) yes
    Pd1 Cl2 . 2.2820(15) yes
    Pd1 Cl1 2_565 2.3163(15) yes
    Pd1 Cl1 . 2.4170(14) yes
    Cl1 Pd1 2_565 2.3163(14) ?
    P1 O1 . 1.577(3) ?
    P1 O2 . 1.578(3) ?
    P1 C1 . 1.788(4) ?
    O1 C8 . 1.463(5) ?
    O2 C7 . 1.458(5) ?
    C1 C6 . 1.384(6) ?
    C1 C2 . 1.394(6) ?
    C2 C3 . 1.383(7) ?
    C2 H2 . 0.9500 ?
    C3 C4 . 1.379(7) ?
    C3 H3 . 0.9500 ?
    C4 C5 . 1.379(7) ?
    C4 H4 . 0.9500 ?
    C5 C6 . 1.384(7) ?
    C5 H5 . 0.9500 ?
    C6 H6 . 0.9500 ?
    C7 H7A . 0.9800 ?
    C7 H7B . 0.9800 ?
    C7 H7C . 0.9800 ?
    C8 H8A . 0.9800 ?
    C8 H8B . 0.9800 ?
    C8 H8C . 0.9800 ?
loop_
    _geom_angle_atom_site_label_1
    _geom_angle_atom_site_label_2
    _geom_angle_atom_site_label_3
    _geom_angle_site_symmetry_1
    _geom_angle_site_symmetry_3
    _geom_angle
    _geom_angle_publ_flag
    P1 Pd1 Cl2 . . 86.39(5) yes
    P1 Pd1 Cl1 . 2_565 95.34(5) yes
    Cl2 Pd1 Cl1 . 2_565 176.98(4) yes
    P1 Pd1 Cl1 . . 178.39(4) yes
    Cl2 Pd1 Cl1 . . 92.45(5) yes
    Cl1 Pd1 Cl1 2_565 . 85.86(5) yes
    Pd1 Cl1 Pd1 2_565 . 94.14(5) yes
    O1 P1 O2 . . 107.39(18) ?
    O1 P1 C1 . . 107.02(19) ?
    O2 P1 C1 . . 101.72(18) ?
    O1 P1 Pd1 . . 108.39(12) ?
    O2 P1 Pd1 . . 116.15(12) ?
    C1 P1 Pd1 . . 115.53(15) ?
    C8 O1 P1 . . 120.3(3) ?
    C7 O2 P1 . . 120.0(3) ?
    C6 C1 C2 . . 119.7(4) ?
    C6 C1 P1 . . 123.8(3) ?
    C2 C1 P1 . . 116.5(3) ?
    C3 C2 C1 . . 120.1(4) ?
    C3 C2 H2 . . 120.0 ?
    C1 C2 H2 . . 120.0 ?
    C4 C3 C2 . . 119.7(5) ?
    C4 C3 H3 . . 120.2 ?
    C2 C3 H3 . . 120.2 ?
    C5 C4 C3 . . 120.6(4) ?
    C5 C4 H4 . . 119.7 ?
    C3 C4 H4 . . 119.7 ?
    C4 C5 C6 . . 120.1(5) ?
    C4 C5 H5 . . 120.0 ?
    C6 C5 H5 . . 120.0 ?
    C1 C6 C5 . . 119.9(4) ?
    C1 C6 H6 . . 120.1 ?
    C5 C6 H6 . . 120.1 ?
    O2 C7 H7A . . 109.5 ?
    O2 C7 H7B . . 109.5 ?
    H7A C7 H7B . . 109.5 ?
    O2 C7 H7C . . 109.5 ?
    H7A C7 H7C . . 109.5 ?
    H7B C7 H7C . . 109.5 ?
    O1 C8 H8A . . 109.5 ?
    O1 C8 H8B . . 109.5 ?
    H8A C8 H8B . . 109.5 ?
    O1 C8 H8C . . 109.5 ?
    H8A C8 H8C . . 109.5 ?
    H8B C8 H8C . . 109.5 ?
loop_
    _geom_torsion_atom_site_label_1
    _geom_torsion_atom_site_label_2
    _geom_torsion_atom_site_label_3
    _geom_torsion_atom_site_label_4
    _geom_torsion_site_symmetry_1
    _geom_torsion_site_symmetry_2
    _geom_torsion_site_symmetry_3
    _geom_torsion_site_symmetry_4
    _geom_torsion
    _geom_torsion_publ_flag
    Cl2 Pd1 Cl1 Pd1 . . . 2_565 177.49(4) ?
    Cl1 Pd1 Cl1 Pd1 2_565 . . 2_565 0.0 ?
    Cl2 Pd1 P1 O1 . . . . 173.14(13) ?
    Cl1 Pd1 P1 O1 2_565 . . . -9.34(14) ?
    Cl2 Pd1 P1 O2 . . . . 52.20(15) ?
    Cl1 Pd1 P1 O2 2_565 . . . -130.28(15) ?
    Cl2 Pd1 P1 C1 . . . . -66.83(17) ?
    Cl1 Pd1 P1 C1 2_565 . . . 110.69(17) ?
    O2 P1 O1 C8 . . . . -54.4(3) ?
    C1 P1 O1 C8 . . . . 54.1(4) ?
    Pd1 P1 O1 C8 . . . . 179.4(3) ?
    O1 P1 O2 C7 . . . . -74.4(4) ?
    C1 P1 O2 C7 . . . . 173.4(3) ?
    Pd1 P1 O2 C7 . . . . 47.1(4) ?
    O1 P1 C1 C6 . . . . -125.2(4) ?
    O2 P1 C1 C6 . . . . -12.7(4) ?
    Pd1 P1 C1 C6 . . . . 114.0(4) ?
    O1 P1 C1 C2 . . . . 54.7(4) ?
    O2 P1 C1 C2 . . . . 167.2(3) ?
    Pd1 P1 C1 C2 . . . . -66.1(4) ?
    C6 C1 C2 C3 . . . . 1.0(7) ?
    P1 C1 C2 C3 . . . . -178.9(4) ?
    C1 C2 C3 C4 . . . . -0.7(7) ?
    C2 C3 C4 C5 . . . . -0.1(8) ?
    C3 C4 C5 C6 . . . . 0.6(8) ?
    C2 C1 C6 C5 . . . . -0.5(7) ?
    P1 C1 C6 C5 . . . . 179.5(4) ?
    C4 C5 C6 C1 . . . . -0.3(8) ?
