# Supplementary material for: Di-μ-chlorido-bis­[chlorido(dimethoxy­phenyl­phosphine)palladium(II)]
Source: Acta Crystallogr Sect E Struct Rep Online. 2010 Apr 10;66(Pt 5):m499. doi: 10.1107/S1600536810012055 (PMC2979266; doi:10.1107/S1600536810012055)
Supplement: Supplementary file 2 [file e-66-0m499-Isup2.hkl]

# 
# h,k,l, Fc-squared, Fo-squared, sigma(Fo-squared) and status flag 
# 
data_I
_shelx_title '  _paul11b' 
_shelx_refln_list_code          4 
_shelx_F_calc_maximum      155.97 
_exptl_crystal_F_000       340.00 
_reflns_d_resolution_high  0.8297 
 
loop_ 
 _symmetry_equiv_pos_as_xyz 
 'x, y, z' 
 '-x, -y, -z' 
 
_cell_length_a     7.0782 
_cell_length_b     8.9385 
_cell_length_c     9.8378 
_cell_angle_alpha  87.544 
_cell_angle_beta   89.551 
_cell_angle_gamma  69.456 
 
_shelx_F_squared_multiplier     1.000 
 
loop_ 
 _refln_index_h 
 _refln_index_k 
 _refln_index_l 
 _refln_F_squared_calc 
 _refln_F_squared_meas 
 _refln_F_squared_sigma 
 _refln_observed_status 
   1   0   0     8728.41     8494.94    187.27 o 
   2   0   0     1366.71     1348.48     27.29 o 
   3   0   0       81.62       78.56      7.03 o 
   4   0   0     4855.58     4733.86     93.83 o 
   5   0   0     3514.38     3640.37     86.63 o 
   6   0   0      484.39      443.08     22.78 o 
   7   0   0      140.12      112.60     18.84 o 
  -7   1   0        0.41       14.76      6.07 o 
  -6   1   0      357.31      332.59     22.30 o 
  -5   1   0     2678.47     2770.26     87.74 o 
  -4   1   0     7208.39     7268.72    105.99 o 
  -3   1   0     4562.63     4761.60     61.41 o 
  -2   1   0        2.04        7.57      3.11 o 
  -1   1   0       83.11       84.14      5.09 o 
   0   1   0     1528.80     1506.45     17.67 o 
   1   1   0     6112.36     6031.56     78.63 o 
   2   1   0      580.90      537.72     23.66 o 
   3   1   0     1337.02     1312.70     21.28 o 
   4   1   0        2.27        3.98      2.74 o 
   5   1   0      201.68      168.13     12.24 o 
   6   1   0        9.89       23.45      8.52 o 
   7   1   0      105.75      106.74     16.71 o 
   8   1   0      107.50       90.59     32.57 o 
  -7   2   0      560.40      571.47     39.18 o 
  -6   2   0      237.72      230.25     34.02 o 
  -5   2   0      101.31      103.54     17.57 o 
  -4   2   0     1180.47     1165.59     57.77 o 
  -3   2   0     1554.53     1532.43     33.88 o 
  -2   2   0     1267.24     1371.22     33.44 o 
  -1   2   0     2556.67     2594.94     33.65 o 
   0   2   0      445.60      477.33     11.76 o 
   1   2   0     4136.98     3988.58     66.50 o 
   2   2   0     3228.68     3409.37     34.73 o 
   3   2   0     1465.74     1499.50     36.60 o 
   4   2   0     1095.30     1102.60     36.92 o 
   5   2   0      147.98      143.33     11.98 o 
   6   2   0      164.97      147.87     41.94 o 
   7   2   0      301.30      372.22     41.97 o 
   8   2   0      885.97      913.95    103.99 o 
  -6   3   0       93.17       99.24      9.59 o 
  -5   3   0      291.09      263.60     28.39 o 
  -4   3   0       91.11       95.94      6.64 o 
  -3   3   0       80.88       66.02      4.75 o 
  -2   3   0        1.53        7.53      1.99 o 
  -1   3   0      124.00      108.20      3.70 o 
   0   3   0     4489.63     4462.29     52.05 o 
   1   3   0       65.32       93.05      5.20 o 
   2   3   0     4284.47     4183.54     64.33 o 
   3   3   0     1059.17     1004.63     27.65 o 
   4   3   0     6814.10     6712.96     88.62 o 
   5   3   0     1628.29     1551.78     33.07 o 
   6   3   0        6.56       20.47      6.29 o 
   7   3   0      123.60      162.40     33.83 o 
   8   3   0     1161.89     1227.01    126.36 o 
  -6   4   0       83.75       70.33     18.16 o 
  -5   4   0      648.93      649.61     24.24 o 
  -4   4   0     1210.40     1226.14     33.74 o 
  -3   4   0       39.91       46.04      5.86 o 
  -2   4   0      538.43      524.80     10.19 o 
  -1   4   0     5729.50     6023.10    122.98 o 
   0   4   0    10034.08     9776.28    114.24 o 
   1   4   0     5084.29     5032.85     49.08 o 
   2   4   0       35.89       46.64      5.05 o 
   3   4   0      241.74      247.03     11.24 o 
   4   4   0     9194.03     9591.77    102.13 o 
   5   4   0     6312.45     6689.98    283.63 o 
   6   4   0     1106.29     1214.02    109.16 o 
   7   4   0      308.49      333.69     40.75 o 
   8   4   0       35.89       31.09     15.32 o 
  -5   5   0      967.47     1009.24     33.87 o 
  -4   5   0     2183.73     2279.05     67.15 o 
  -3   5   0     1381.64     1450.41     34.26 o 
  -2   5   0        5.48       15.61      3.91 o 
  -1   5   0      431.33      460.47     15.51 o 
   0   5   0     5647.91     5784.85     73.47 o 
   1   5   0     8534.86     8319.25    157.46 o 
   2   5   0     1036.11     1017.88     18.93 o 
   3   5   0      342.55      311.97     18.15 o 
   4   5   0      561.54      566.12     27.11 o 
   5   5   0      978.74     1071.07     56.82 o 
   6   5   0       87.38      106.54     21.14 o 
   7   5   0      127.29      146.49     29.69 o 
   8   5   0      402.47      362.61     63.35 o 
  -4   6   0      957.95      979.96     94.13 o 
  -3   6   0     1774.91     2008.50     75.75 o 
  -2   6   0      920.47      990.82     28.70 o 
  -1   6   0     1672.78     1663.55     48.49 o 
   0   6   0      216.65      213.36     24.40 o 
   1   6   0      137.03      137.26     10.09 o 
   2   6   0     1019.38     1084.55     31.35 o 
   3   6   0      952.88      938.66     41.80 o 
   4   6   0     1291.97     1308.07     40.98 o 
   5   6   0        6.19       13.66      4.06 o 
   6   6   0       40.71       46.64      9.48 o 
   7   6   0       55.72       36.72     12.19 o 
   8   6   0      472.59      432.02     68.40 o 
  -4   7   0       39.33       31.66     12.93 o 
  -3   7   0       91.22      100.08     13.80 o 
  -2   7   0      222.79      225.95     35.53 o 
  -1   7   0      163.55      178.59     29.86 o 
   0   7   0      954.11      956.18     25.21 o 
   1   7   0        1.58        8.26      2.08 o 
   2   7   0        1.78       10.85      2.06 o 
   3   7   0        3.97       15.88      2.66 o 
   4   7   0     1113.76     1178.11     43.15 o 
   5   7   0      774.54      862.42     69.49 o 
   6   7   0       84.37       83.32     22.67 o 
   7   7   0       27.12       47.62     14.56 o 
  -2   8   0        0.64        8.65      7.39 o 
  -1   8   0      287.38      216.55     45.24 o 
   0   8   0     1628.30     1679.25     66.50 o 
   1   8   0      784.91      862.34     43.83 o 
   2   8   0       15.63       15.24      2.25 o 
   3   8   0      788.96      758.40     30.87 o 
   4   8   0     1982.07     1991.12     57.64 o 
   5   8   0     3080.60     3266.43    100.38 o 
   6   8   0      571.81      648.01     84.36 o 
   7   8   0       10.71       27.48      9.22 o 
  -1   9   0      287.19      278.80     50.92 o 
   0   9   0     1148.57     1212.84     51.66 o 
   1   9   0     2574.45     2631.76     81.98 o 
   2   9   0      509.41      480.64     54.21 o 
   3   9   0      198.89      167.17     18.29 o 
   4   9   0      118.16       97.02     15.02 o 
   5   9   0     1246.85     1358.25     59.13 o 
   6   9   0      763.87      750.55     61.63 o 
   0  10   0       61.34       56.30     17.58 o 
   1  10   0      688.48      693.43     77.88 o 
   2  10   0      807.50      761.07     50.94 o 
   3  10   0      482.51      473.55     45.20 o 
   4  10   0      641.67      544.76     59.16 o 
   5  10   0      104.60       87.58     14.21 o 
  -5 -10   1      681.96      597.81     67.88 o 
  -4 -10   1       61.39       71.90     11.52 o 
  -3 -10   1       28.75       35.37      6.41 o 
  -2 -10   1        6.52        0.08     11.44 o 
  -1 -10   1      167.99      133.96     33.36 o 
   0 -10   1      412.73      332.16     60.13 o 
  -6  -9   1      160.45      134.72     22.63 o 
  -5  -9   1       44.74       73.09     10.79 o 
  -4  -9   1      680.80      628.65     51.10 o 
  -3  -9   1      637.24      582.41     44.60 o 
  -2  -9   1     2167.36     2155.58     69.65 o 
  -1  -9   1     1106.03     1133.23     44.30 o 
   0  -9   1        0.06       16.98      6.62 o 
   1  -9   1       57.97       44.64     10.47 o 
  -7  -8   1      825.33      741.30     77.42 o 
  -6  -8   1     1785.70     2052.57     79.74 o 
  -5  -8   1     1456.20     1593.62    114.64 o 
  -4  -8   1       53.93       56.12      5.72 o 
  -3  -8   1       19.67       27.61      3.85 o 
  -2  -8   1     2207.69     2178.93     59.46 o 
  -1  -8   1     3936.46     3960.49    137.29 o 
   0  -8   1     1451.34     1490.49     52.84 o 
   1  -8   1      246.01      230.66     35.90 o 
   2  -8   1        0.24        3.48      3.91 o 
  -7  -7   1       38.29       33.49     15.49 o 
  -6  -7   1     1316.64     1352.27     78.30 o 
  -5  -7   1     4378.31     4419.57    273.45 o 
  -4  -7   1      811.81      813.75     35.88 o 
  -3  -7   1        5.28       23.41      6.38 o 
  -2  -7   1       39.67       51.08      9.84 o 
  -1  -7   1     2171.52     2201.13     42.67 o 
   0  -7   1      387.93      433.63     17.04 o 
   1  -7   1       12.42       17.84      7.22 o 
   2  -7   1        1.53        9.05      4.01 o 
   3  -7   1      312.99      319.99     44.51 o 
  -8  -6   1       71.89       60.23     19.49 o 
  -7  -6   1       12.84       16.33      8.99 o 
  -6  -6   1      135.02      124.23     19.40 o 
  -5  -6   1      106.82      135.05     25.43 o 
  -4  -6   1      392.52      385.24     18.48 o 
  -3  -6   1        2.89       19.93      4.41 o 
  -2  -6   1      182.63      197.36     13.91 o 
  -1  -6   1      118.00      131.32     15.15 o 
   0  -6   1      574.96      633.06     28.38 o 
   1  -6   1      145.48      147.40     11.88 o 
   2  -6   1      662.20      653.15     27.43 o 
   3  -6   1      297.68      275.18     28.11 o 
   4  -6   1      203.50      192.15     30.43 o 
  -8  -5   1      103.53      106.58     26.16 o 
  -7  -5   1      111.74      127.83     30.85 o 
  -6  -5   1      339.28      309.71     59.36 o 
  -5  -5   1      592.62      561.33     80.85 o 
  -4  -5   1     1376.72     1575.92     36.21 o 
  -3  -5   1      456.79      522.82     23.06 o 
  -2  -5   1     1903.39     1810.30     30.78 o 
  -1  -5   1     1401.71     1397.91     42.71 o 
   0  -5   1     1199.82     1394.40     28.08 o 
   1  -5   1     1153.89     1207.27     26.99 o 
   2  -5   1     2815.35     2832.58     64.44 o 
   4  -5   1      946.96      962.32     34.91 o 
   5  -5   1       33.52       32.06      8.74 o 
  -8  -4   1      307.27      284.97     45.50 o 
  -7  -4   1      160.93      197.88     38.96 o 
  -6  -4   1     1443.23     1632.45    106.38 o 
  -5  -4   1     1323.06     1258.48    119.80 o 
  -4  -4   1      151.15      234.71     48.42 o 
  -3  -4   1     3054.94     3139.53     37.77 o 
  -2  -4   1     4836.71     4681.84     46.50 o 
  -1  -4   1    16582.67    15680.16    261.05 o 
   0  -4   1     5648.53     5566.20     68.25 o 
   1  -4   1      201.40      218.01     12.36 o 
   2  -4   1      154.57       71.51     41.31 o 
   3  -4   1     3642.54     3654.29     76.58 o 
   4  -4   1     2139.75     2158.47     49.37 o 
   5  -4   1      373.81      347.45     19.04 o 
   6  -4   1      268.50      226.38     24.69 o 
  -8  -3   1        9.29       29.71      8.82 o 
  -7  -3   1      305.62      332.92     32.04 o 
  -6  -3   1     3134.74     3063.98    120.63 o 
  -5  -3   1     6324.18     6343.29    127.77 o 
  -4  -3   1      899.61      907.97     24.51 o 
  -3  -3   1      868.13      871.57     24.57 o 
  -2  -3   1     1534.51     1546.09     17.59 o 
  -1  -3   1     8148.83     7878.15     72.35 o 
   0  -3   1     6989.59     6747.15     61.58 o 
   2  -3   1      864.85      842.02     12.20 o 
   3  -3   1       26.35       44.56      4.98 o 
   4  -3   1     1053.99     1074.06     34.81 o 
   5  -3   1        5.96       18.55      3.27 o 
   6  -3   1       11.15       12.13      5.85 o 
  -8  -2   1      303.65      257.50     30.37 o 
  -7  -2   1       46.41       40.02     10.48 o 
  -6  -2   1       32.31       27.93      8.00 o 
  -5  -2   1     2530.55     2434.03     54.36 o 
  -4  -2   1     2553.00     2551.29     39.79 o 
  -3  -2   1      712.68      708.97     19.16 o 
  -2  -2   1      465.31      491.38     17.97 o 
  -1  -2   1     1672.44     1693.24     25.77 o 
   0  -2   1     1582.27     1569.92     15.28 o 
   1  -2   1        3.55       15.77      2.70 o 
   2  -2   1      122.08      122.77     11.77 o 
   3  -2   1      690.48      695.13     22.00 o 
   4  -2   1      136.67      183.06     12.22 o 
   5  -2   1      205.45      216.42     19.88 o 
   6  -2   1      440.80      471.62     25.23 o 
   7  -2   1      840.48      753.30     52.73 o 
  -8  -1   1      290.63      273.50     25.89 o 
  -7  -1   1       96.41      118.42     28.11 o 
  -6  -1   1      256.45      235.02     23.44 o 
  -5  -1   1       40.16       33.61      6.68 o 
  -4  -1   1      741.62      779.28     34.79 o 
  -3  -1   1      294.62      321.78     26.07 o 
  -2  -1   1     6420.58     6047.99    213.07 o 
  -1  -1   1       66.51      127.41     11.30 o 
   0  -1   1      639.72      620.34     13.12 o 
   1  -1   1     5343.97     5192.08    135.46 o 
   2  -1   1     3813.71     3686.47     62.25 o 
   3  -1   1     5689.14     5633.19    113.03 o 
   4  -1   1      389.26      424.22     34.92 o 
   5  -1   1      635.55      675.95     58.56 o 
   6  -1   1      189.57      199.84     27.91 o 
   7  -1   1     1597.28     1597.97     36.94 o 
  -7   0   1      112.20       78.75     11.47 o 
  -6   0   1      329.53      347.37     24.37 o 
  -5   0   1      786.19      866.49     50.79 o 
  -4   0   1     1036.88     1280.34     63.06 o 
  -3   0   1      215.79      350.67     29.32 o 
  -2   0   1     1494.11     1317.26     54.68 o 
  -1   0   1    12899.75    12590.91    278.62 o 
   0   0   1     3514.54     3431.43     56.88 o 
   2   0   1      709.53      693.49     18.64 o 
   3   0   1     8419.00     8125.47     84.94 o 
   4   0   1     9822.27    10103.99    124.34 o 
   5   0   1     1965.14     1989.39     45.78 o 
   6   0   1      172.86      110.57     14.37 o 
   7   0   1       54.24       55.13     24.07 o 
  -7   1   1      107.51      126.80     68.76 o 
  -6   1   1     1346.35     1404.78     82.99 o 
  -5   1   1     4043.84     4080.90     72.84 o 
  -4   1   1     2385.76     2394.17     84.72 o 
  -3   1   1       96.94      192.58     28.65 o 
  -2   1   1     2793.11     2874.08     41.27 o 
  -1   1   1    24327.88    23331.96    458.21 o 
   0   1   1    14938.78    14059.91    306.34 o 
   1   1   1     9810.91     9048.92     92.58 o 
   2   1   1      138.87      209.12     14.35 o 
   3   1   1      456.70      456.50     13.65 o 
   4   1   1     2866.47     2888.67     40.60 o 
   5   1   1      635.76      625.91     44.42 o 
   6   1   1      248.98      244.16     71.07 o 
   7   1   1      499.30      435.40    137.02 o 
   8   1   1      120.94      115.18     14.53 o 
  -7   2   1        3.67       32.79      8.18 o 
  -6   2   1       64.75       68.42     12.74 o 
  -5   2   1     1963.36     1971.06     62.39 o 
  -4   2   1     3635.68     3770.37     77.49 o 
  -3   2   1      595.58      593.24     16.99 o 
  -2   2   1     3552.02     3761.14     89.66 o 
  -1   2   1       30.11       47.51      3.28 o 
   0   2   1     6094.08     6050.87     61.27 o 
   1   2   1      841.12      744.12     11.87 o 
   2   2   1     2874.70     2727.53     45.45 o 
   3   2   1     2537.45     2588.87     26.95 o 
   4   2   1       12.21       38.73     18.32 o 
   5   2   1      248.30      240.01     12.33 o 
   6   2   1       15.24       16.04      6.13 o 
   7   2   1      186.61      139.60     41.12 o 
   8   2   1      228.25      223.51     27.30 o 
  -6   3   1      259.58      242.34     20.79 o 
  -5   3   1       90.34       76.89      9.55 o 
  -4   3   1      993.30     1048.20     29.75 o 
  -3   3   1     1147.98     1251.87     26.68 o 
  -2   3   1      298.62      303.69     15.92 o 
   0   3   1      379.39      473.54     40.22 o 
   1   3   1      182.81      290.36      8.05 o 
   2   3   1      292.40      276.83     10.09 o 
   3   3   1     1124.45      983.82     17.96 o 
   4   3   1      375.31      419.93     27.35 o 
   5   3   1      253.80      260.44     46.38 o 
   6   3   1      486.92      405.70     92.06 o 
   7   3   1     1346.11     1652.88    162.62 o 
   8   3   1     1065.07      991.16     99.99 o 
  -6   4   1       31.52       26.71      7.21 o 
  -5   4   1      484.23      407.10     39.86 o 
  -4   4   1       27.87       32.09      8.79 o 
  -3   4   1       34.26       82.71     17.49 o 
  -2   4   1      146.04       23.74     50.27 o 
  -1   4   1     3350.74     3300.04     57.42 o 
   0   4   1      501.40      555.93     15.93 o 
   2   4   1      374.48      413.34     11.28 o 
   3   4   1     6084.77     6017.86    122.50 o 
   4   4   1     5632.19     5692.50     61.20 o 
   5   4   1      709.69      693.05     31.66 o 
   6   4   1       45.22       39.11     15.78 o 
   7   4   1      177.56      186.16     40.04 o 
   8   4   1     1578.14     1413.38    119.29 o 
  -5   5   1     1083.65     1097.26     78.62 o 
  -4   5   1      494.55      479.68     39.04 o 
  -3   5   1       18.31       55.40     16.92 o 
  -2   5   1      872.74      942.74     57.17 o 
  -1   5   1     4339.63     4290.27     55.82 o 
   0   5   1    11047.83    11112.56    140.22 o 
   1   5   1     1121.91     1047.83     13.25 o 
   2   5   1       16.30       38.25      6.26 o 
   3   5   1     1888.04     1877.39     29.73 o 
   4   5   1     7270.26     7366.04     90.30 o 
   5   5   1     3416.58     3439.95    108.35 o 
   6   5   1      588.02      645.48     83.93 o 
   7   5   1       87.25       77.38     19.28 o 
   8   5   1       80.44       42.95     17.93 o 
  -4   6   1     2137.36     2176.80    115.05 o 
  -3   6   1      196.57      257.27     39.05 o 
  -2   6   1       63.74       58.36      7.92 o 
  -1   6   1      665.57      640.07     23.63 o 
   0   6   1     3675.60     3656.81     66.25 o 
   1   6   1     1953.93     2009.33     33.23 o 
   2   6   1      987.73      951.47     25.18 o 
   3   6   1     1014.65     1005.88     46.62 o 
   4   6   1        1.70       14.53      3.68 o 
   5   6   1       82.80       84.08      9.56 o 
   6   6   1       30.08       66.61     13.74 o 
   7   6   1      565.56      551.51     74.28 o 
   8   6   1      238.69      194.59     42.83 o 
  -4   7   1      551.60      471.16    106.45 o 
  -3   7   1      652.15      622.96     29.49 o 
  -2   7   1      401.91      438.69     33.65 o 
  -1   7   1      705.76      680.02     96.66 o 
   0   7   1        1.36        9.92      5.33 o 
   1   7   1      375.21      384.42     13.26 o 
   2   7   1       30.33       33.85      3.20 o 
   3   7   1     1252.21     1239.68     23.40 o 
   4   7   1      359.55      377.39     35.79 o 
   5   7   1       23.25       17.23      4.64 o 
   6   7   1        2.49       17.14      6.01 o 
   7   7   1      130.95      128.75     17.22 o 
  -3   8   1       21.79       23.70      5.21 o 
  -2   8   1        3.97       10.40      7.02 o 
  -1   8   1      775.62      813.48     67.33 o 
   0   8   1      497.58      509.99     38.24 o 
   1   8   1       36.35       35.67     13.07 o 
   2   8   1        1.41       27.38     11.84 o 
   3   8   1      596.06      596.54     33.45 o 
   4   8   1     2017.52     2082.24     65.93 o 
   5   8   1      343.97      374.94     38.91 o 
   6   8   1       17.85       32.37      5.52 o 
   7   8   1      336.79      339.39     55.25 o 
  -1   9   1      812.19      741.33     71.11 o 
   0   9   1     2037.71     2091.04     89.53 o 
   1   9   1      183.24      220.05     30.53 o 
   2   9   1      139.31      122.44     21.05 o 
   3   9   1      867.86      850.40     36.26 o 
   4   9   1     3159.84     3365.80    158.29 o 
   5   9   1     1265.11     1211.30    115.48 o 
   6   9   1      240.93      195.73     19.47 o 
   0  10   1     1320.79     1447.38    122.64 o 
   1  10   1      847.69      697.48     68.78 o 
   2  10   1      225.18      209.63     19.59 o 
   3  10   1      102.96      105.22     14.91 o 
   4  10   1      144.78      149.52     26.80 o 
   5  10   1      620.35      525.31     50.87 o 
  -5 -10   2       90.35       66.28     15.23 o 
  -4 -10   2        0.26       23.96     15.51 o 
  -3 -10   2        0.01       12.88     12.31 o 
  -2 -10   2      211.89      180.00     43.04 o 
  -1 -10   2      405.48      320.77     69.69 o 
  -6  -9   2      229.98      201.44     33.55 o 
  -5  -9   2      538.50      572.78     60.97 o 
  -4  -9   2      286.72      336.17     29.62 o 
  -3  -9   2      366.16      356.60     38.22 o 
  -2  -9   2       65.03       47.90      8.77 o 
  -1  -9   2      222.96      217.02     31.19 o 
   0  -9   2      500.16      398.47     61.02 o 
   1  -9   2     1167.99     1322.87     38.74 o 
  -7  -8   2      705.29      585.60    102.26 o 
  -6  -8   2       76.17       68.70     11.74 o 
  -5  -8   2      136.48      203.05     37.84 o 
  -4  -8   2      361.38      325.33     30.78 o 
  -3  -8   2     2204.67     2306.88     70.99 o 
  -2  -8   2     3065.79     3073.98     89.63 o 
  -1  -8   2      466.39      452.05     23.54 o 
   0  -8   2       10.97        8.18      3.73 o 
   1  -8   2      184.77      137.43     32.29 o 
   2  -8   2     1221.50     1200.18     33.84 o 
  -7  -7   2      554.49      582.12     64.96 o 
  -6  -7   2     3489.96     3468.26    110.71 o 
  -5  -7   2      472.50      553.81     83.97 o 
  -4  -7   2       52.29       37.13      6.91 o 
  -3  -7   2      195.80      218.52     21.14 o 
  -2  -7   2     3343.38     3388.08     47.38 o 
  -1  -7   2     3163.04     3209.06     71.78 o 
   0  -7   2     1058.98     1067.91     36.98 o 
   1  -7   2       73.69       71.10      8.09 o 
   2  -7   2      187.87      183.18     28.62 o 
  -8  -6   2        0.03        8.52      7.08 o 
  -7  -6   2      228.88      199.11     24.84 o 
  -6  -6   2     1881.52     1677.67    114.33 o 
  -5  -6   2     1262.91     1358.99     48.53 o 
  -4  -6   2      174.89      213.45     38.42 o 
  -3  -6   2       11.28        9.68      2.88 o 
  -2  -6   2     1035.84     1055.76     19.46 o 
  -1  -6   2     1045.76     1026.86     23.67 o 
   0  -6   2        1.15        5.12      1.76 o 
   1  -6   2       49.13       51.72      8.99 o 
   2  -6   2        2.28        6.53      1.96 o 
   3  -6   2      412.29      412.55     23.58 o 
   4  -6   2      241.94      193.77     46.33 o 
  -8  -5   2        3.74        1.97      9.66 o 
  -7  -5   2       46.93       30.70     13.30 o 
  -6  -5   2       99.47      129.74     24.14 o 
  -5  -5   2     1635.29     1565.86     46.27 o 
  -4  -5   2        7.36       19.76      6.48 o 
  -3  -5   2     1209.95     1340.95     26.61 o 
  -2  -5   2      500.52      528.62     15.41 o 
  -1  -5   2     1163.62     1156.27     16.98 o 
   0  -5   2     1010.86     1028.56     23.67 o 
   1  -5   2     1195.04     1266.47     18.36 o 
   2  -5   2     1143.14     1163.59     18.94 o 
   3  -5   2      237.75      208.28     21.71 o 
   4  -5   2      299.90      236.98     24.70 o 
   5  -5   2      500.29      328.31     75.85 o 
  -8  -4   2      183.27      208.62     46.06 o 
  -7  -4   2       72.95      131.69     44.62 o 
  -6  -4   2       94.82      130.56     29.29 o 
  -5  -4   2      469.93      441.93     47.19 o 
  -4  -4   2     1275.81     1323.65     34.33 o 
  -3  -4   2      827.17      807.42     20.30 o 
  -2  -4   2     3703.48     3529.23     46.28 o 
  -1  -4   2      331.62      331.85      8.25 o 
   0  -4   2      124.62      114.85      4.56 o 
   1  -4   2     1066.66     1083.89     14.13 o 
   2  -4   2     7515.64     7539.06    112.37 o 
   3  -4   2     3423.78     3464.98     50.02 o 
   4  -4   2      748.57      713.68     27.27 o 
   5  -4   2       54.37       49.54      8.80 o 
   6  -4   2      150.56       92.34     29.80 o 
  -8  -3   2       78.50      105.22     17.99 o 
  -7  -3   2     1192.14     1260.92     79.76 o 
  -6  -3   2     3265.16     3340.76    155.88 o 
  -5  -3   2     1327.55     1245.98     55.87 o 
  -4  -3   2       32.49       35.98      4.52 o 
  -3  -3   2      520.67      526.27     34.25 o 
  -2  -3   2    19201.35    20022.24    198.64 o 
  -1  -3   2    14479.16    14581.10    298.92 o 
   0  -3   2     1429.23     1321.25     16.60 o 
   1  -3   2      425.79      441.50     13.74 o 
   2  -3   2     1111.13     1070.06     20.55 o 
   3  -3   2     4518.55     4498.92     57.04 o 
   4  -3   2     1895.47     1922.11     39.15 o 
   5  -3   2      202.22      227.28     24.51 o 
   6  -3   2      108.40       94.02     19.35 o 
  -8  -2   2       18.99       13.03      7.22 o 
  -7  -2   2      355.09      411.38     26.46 o 
  -6  -2   2     2478.71     2567.66    105.87 o 
  -5  -2   2     4073.01     4383.26    158.74 o 
  -4  -2   2      233.36      206.57     37.56 o 
  -3  -2   2       45.84       55.36      5.97 o 
  -2  -2   2      797.49      842.19     45.74 o 
  -1  -2   2    13434.97    13647.87    229.60 o 
   0  -2   2     1822.53     1700.33     26.78 o 
   1  -2   2      306.95      280.75     10.80 o 
   2  -2   2      100.02      156.04      4.29 o 
   3  -2   2      929.96      961.17     21.57 o 
   4  -2   2        1.78        5.74      1.89 o 
   5  -2   2       59.24       49.56      6.06 o 
   6  -2   2       15.74       21.78      9.10 o 
   7  -2   2        0.10       13.56      4.39 o 
  -8  -1   2       38.97       32.67      8.59 o 
  -7  -1   2       89.37       85.74     13.31 o 
  -6  -1   2      356.17      375.41     34.77 o 
  -5  -1   2      866.70      828.46     24.21 o 
  -4  -1   2      591.68      681.01     59.35 o 
  -3  -1   2      311.93      303.77     22.18 o 
  -2  -1   2     1028.45     1082.55     55.48 o 
  -1  -1   2      518.76      502.05      8.79 o 
   0  -1   2       80.60       90.37      3.93 o 
   1  -1   2       47.81       76.38      4.33 o 
   2  -1   2     4456.15     4330.77     98.06 o 
   3  -1   2      349.28      326.86     14.75 o 
   4  -1   2      639.42      656.05     19.90 o 
   5  -1   2      257.00      198.41     19.26 o 
   6  -1   2     1247.31     1268.73     58.82 o 
   7  -1   2     1219.25     1203.71     70.91 o 
  -7   0   2       28.43       68.53     13.40 o 
  -6   0   2      199.09      253.33     22.76 o 
  -5   0   2      363.52      400.73     20.30 o 
  -4   0   2      739.55      736.85     31.52 o 
  -3   0   2      516.75      545.35     34.74 o 
  -2   0   2     5461.40     5556.88     64.97 o 
  -1   0   2     1507.31     1497.27     19.91 o 
   0   0   2     4019.14     3939.20     45.25 o 
   1   0   2     1177.28     1018.03     12.76 o 
   4   0   2      194.03      169.26      8.07 o 
   5   0   2        2.21       13.37      5.97 o 
   6   0   2     1436.91     1583.41     85.92 o 
   7   0   2     1556.36     1445.52    121.94 o 
  -7   1   2      407.29      335.89     37.94 o 
  -6   1   2     1518.53     1494.46     63.25 o 
  -5   1   2      376.58      399.20     21.13 o 
  -4   1   2        6.57       17.66      3.94 o 
  -3   1   2     1480.72     1456.37     38.72 o 
  -2   1   2     7696.36     7658.11    130.73 o 
  -1   1   2    20013.04    19932.04    235.18 o 
   0   1   2     3166.82     3028.46     35.93 o 
   1   1   2       60.69       72.73      5.79 o 
   2   1   2     6078.37     5747.48     90.64 o 
   3   1   2    19424.02    19359.40    299.50 o 
   4   1   2     4670.12     4675.69     61.53 o 
   5   1   2      713.89      722.47     44.08 o 
   6   1   2      303.12      259.54     46.99 o 
   7   1   2      703.76      814.04     65.88 o 
   8   1   2      392.21      396.34     49.47 o 
  -7   2   2      504.46      434.52     48.29 o 
  -6   2   2     1794.78     1970.35     83.56 o 
  -5   2   2     3462.61     3632.63     94.21 o 
  -4   2   2      132.68      120.96      8.96 o 
  -3   2   2      106.38       96.00      6.68 o 
  -2   2   2     4053.38     4160.75     51.28 o 
  -1   2   2    13005.79    12815.67    173.27 o 
   0   2   2     2251.28     2072.41     29.79 o 
   1   2   2       56.84       49.67      5.47 o 
   2   2   2      505.49      542.91     20.71 o 
   3   2   2      552.72      498.62     18.30 o 
   4   2   2     1455.48     1422.20     30.45 o 
   5   2   2       12.32       16.85      5.48 o 
   6   2   2      361.61      369.76     36.66 o 
   7   2   2       77.41       76.33     23.63 o 
   8   2   2        0.68       24.76      9.45 o 
  -6   3   2      124.01      101.90     14.01 o 
  -5   3   2      768.39      826.77     33.95 o 
  -4   3   2      613.03      658.80     23.23 o 
  -3   3   2      593.99      658.34     14.87 o 
  -2   3   2      814.58      815.74     15.31 o 
  -1   3   2       35.49       34.44      3.21 o 
   0   3   2     2118.08     2063.23     20.50 o 
   1   3   2      203.03      349.04     11.51 o 
   2   3   2     3251.12     3376.47     33.49 o 
   3   3   2     1157.75     1210.28     21.45 o 
   4   3   2       43.87       45.70      5.18 o 
   5   3   2        2.87        5.65      2.49 o 
   6   3   2      525.06      456.18     60.79 o 
   7   3   2     1031.19     1095.98    127.89 o 
   8   3   2        1.22        4.89      8.36 o 
  -6   4   2       81.18       58.86     11.77 o 
  -5   4   2       75.78       71.22      7.66 o 
  -4   4   2      525.99      441.69     55.45 o 
  -3   4   2      149.82      189.61     20.04 o 
  -2   4   2     1521.86     1652.68     32.72 o 
   0   4   2      101.01       85.46      8.61 o 
   1   4   2      307.60      290.92     15.34 o 
   2   4   2     2622.56     2520.52     33.34 o 
   3   4   2     3828.43     3728.13     40.56 o 
   4   4   2       41.94       33.31      3.31 o 
   5   4   2      654.67      595.20     35.63 o 
   6   4   2      612.44      614.04    152.40 o 
   7   4   2     2550.26     2803.45    257.24 o 
   8   4   2      816.43      794.65     66.65 o 
  -5   5   2       73.20       69.21      8.58 o 
  -4   5   2       28.48       26.97      4.10 o 
  -3   5   2      551.77      541.53     17.85 o 
  -2   5   2     2345.69     2431.43     44.24 o 
  -1   5   2     3986.38     3618.39    187.11 o 
   0   5   2      222.76      235.76      8.16 o 
   1   5   2      385.26      394.24     18.65 o 
   2   5   2     1166.49     1079.65     20.92 o 
   3   5   2     8561.50     8465.41     93.14 o 
   4   5   2     3372.19     3400.00     67.20 o 
   5   5   2      442.29      446.14     28.97 o 
   6   5   2        0.55       13.46      6.85 o 
   7   5   2      895.61      944.34    117.80 o 
   8   5   2     1354.24     1450.00    110.90 o 
  -4   6   2       74.74       71.71      9.43 o 
  -3   6   2       62.16       49.11     31.82 o 
  -2   6   2      827.37      790.82     81.77 o 
  -1   6   2     4319.54     4503.81     81.79 o 
   0   6   2     2851.92     2852.71     53.13 o 
   1   6   2      227.68      242.09     11.17 o 
   2   6   2       35.08       45.49      3.95 o 
   3   6   2     1471.90     1368.81     40.91 o 
   4   6   2     2663.80     2750.02     58.70 o 
   5   6   2      376.51      451.88     45.46 o 
   6   6   2      345.94      400.56     38.20 o 
   7   6   2      290.46      254.92     30.93 o 
   8   6   2       67.59      104.79     24.18 o 
  -4   7   2      617.19      614.65     92.43 o 
  -3   7   2      313.20      309.40     36.99 o 
  -2   7   2       51.63       45.73      9.73 o 
  -1   7   2      173.34      179.96     23.02 o 
   0   7   2      809.96      764.99     28.13 o 
   1   7   2      594.79      649.29     27.01 o 
   2   7   2     1500.48     1512.77     34.83 o 
   3   7   2     1074.44     1071.54     56.56 o 
   4   7   2       61.42       70.41      5.99 o 
   5   7   2       12.24       34.79      5.98 o 
   6   7   2      348.82      406.95     29.89 o 
   7   7   2      640.03      566.31     92.53 o 
  -3   8   2      183.49      174.78     19.46 o 
  -2   8   2      542.84      588.53     43.24 o 
  -1   8   2      148.37      200.09     29.37 o 
   0   8   2      153.32      135.49     21.85 o 
   1   8   2      188.54      186.85     22.68 o 
   2   8   2      236.76      260.48     14.94 o 
   3   8   2      941.50      904.26     42.45 o 
   4   8   2      129.19      154.63     17.43 o 
   5   8   2       90.54       95.34     12.10 o 
   6   8   2       44.72       52.63      5.75 o 
   7   8   2      764.43      695.32     56.01 o 
  -1   9   2      626.95      639.41     58.21 o 
   0   9   2      212.19      207.75     23.26 o 
   1   9   2        1.16       13.57      5.82 o 
   2   9   2      449.35      451.47     39.14 o 
   3   9   2     1670.55     1752.77     58.25 o 
   4   9   2     1194.73     1284.00     45.18 o 
   5   9   2       27.24       17.29      5.13 o 
   6   9   2       25.87       23.41      7.21 o 
   0  10   2      620.42      500.21     57.96 o 
   1  10   2       41.58       33.35     11.89 o 
   2  10   2       11.60       19.70      7.26 o 
   3  10   2      681.87      635.90     50.30 o 
   4  10   2     1688.68     1613.04    103.04 o 
   5  10   2      498.86      409.92     45.00 o 
  -2 -10   3      912.60      763.36    157.60 o 
  -1 -10   3       38.53       29.49      9.13 o 
  -6  -9   3      427.55      350.55     62.02 o 
  -5  -9   3       41.06       48.68     13.56 o 
  -4  -9   3        6.96       19.71      8.33 o 
  -3  -9   3        9.96        3.13      4.53 o 
  -2  -9   3      533.09      576.49     81.42 o 
  -1  -9   3       83.56      137.86     22.40 o 
   0  -9   3      229.82      205.57     43.72 o 
  -7  -8   3       11.64       13.33      9.21 o 
  -6  -8   3      301.41      271.49     46.01 o 
  -5  -8   3      363.55      353.38     70.03 o 
  -4  -8   3      668.25      659.16    117.21 o 
  -3  -8   3     1823.15     1798.17     62.92 o 
  -2  -8   3      243.43      223.74      7.82 o 
  -1  -8   3      508.16      458.29     48.07 o 
   0  -8   3      424.96      353.83     61.04 o 
   1  -8   3     2867.16     2899.15     52.24 o 
  -7  -7   3     1347.26     1207.29    113.87 o 
  -6  -7   3      290.40      328.52     35.86 o 
  -5  -7   3      182.53      148.84     52.18 o 
  -4  -7   3      769.29      701.78    101.36 o 
  -3  -7   3     3101.54     3204.46     82.58 o 
  -2  -7   3     2838.66     2815.46     76.87 o 
  -1  -7   3      304.06      330.52     28.46 o 
   0  -7   3        1.08        5.23      1.66 o 
   1  -7   3      891.06      907.97     41.34 o 
   2  -7   3     1679.02     1883.10     66.34 o 
  -7  -6   3     1615.43     1412.00    149.68 o 
  -6  -6   3     1263.32     1287.57    144.23 o 
  -5  -6   3      409.62      346.80     69.34 o 
  -4  -6   3        7.97        8.81      4.81 o 
  -3  -6   3     1664.76     1765.36     43.37 o 
  -2  -6   3     4277.06     4442.11     77.12 o 
  -1  -6   3      807.73      870.99     31.21 o 
   0  -6   3        4.46        8.82      1.80 o 
   1  -6   3       84.66       72.15      3.96 o 
   3  -6   3      154.30      143.82     50.62 o 
  -8  -5   3        4.56       31.65     10.69 o 
  -7  -5   3      466.32      557.19     29.52 o 
  -6  -5   3      952.47     1030.28    128.89 o 
  -5  -5   3        2.98       10.06      4.04 o 
  -4  -5   3        6.26       10.68      4.34 o 
  -3  -5   3        0.27        4.84      2.67 o 
  -2  -5   3      461.86      435.86     19.87 o 
  -1  -5   3      418.25      446.04     10.00 o 
   0  -5   3       84.68       92.41      4.97 o 
   1  -5   3      303.67      303.66      6.81 o 
   2  -5   3      129.60      110.22      9.21 o 
   3  -5   3      352.77      377.91     16.67 o 
   4  -5   3      205.19      198.09     25.61 o 
   5  -5   3      685.31      493.82     97.19 o 
  -8  -4   3       22.80       25.29      7.05 o 
  -7  -4   3       31.77       17.09     11.45 o 
  -6  -4   3      542.20      586.27     35.79 o 
  -5  -4   3      931.33     1023.90    239.22 o 
  -4  -4   3     1402.92     1458.71     32.95 o 
  -3  -4   3     2340.96     2356.98     68.51 o 
  -2  -4   3       27.59       32.24      2.93 o 
  -1  -4   3     1014.97     1002.46     12.26 o 
   0  -4   3     1744.65     1749.05     28.51 o 
   1  -4   3     4515.47     4583.77     45.07 o 
   2  -4   3     3561.99     3689.42     51.48 o 
   3  -4   3       81.38       77.99     12.15 o 
   4  -4   3       36.19       35.71      3.59 o 
   5  -4   3     1195.43     1171.38     78.12 o 
  -8  -3   3      222.12      216.19     42.96 o 
  -7  -3   3      751.11      683.79     63.46 o 
  -6  -3   3        1.34       16.33      4.54 o 
  -5  -3   3      298.00      277.33     37.85 o 
  -4  -3   3      799.23      774.67     27.83 o 
  -3  -3   3     5775.13     5878.86     90.22 o 
  -2  -3   3     6400.98     6404.30    103.25 o 
  -1  -3   3      298.91      294.40     12.02 o 
   0  -3   3      425.89      446.71     21.15 o 
   1  -3   3     2537.20     2460.58     24.29 o 
   2  -3   3     6770.48     6843.75     82.00 o 
   3  -3   3     3728.59     3509.57     62.12 o 
   4  -3   3       11.20       10.05      2.60 o 
   5  -3   3       75.75       62.09     12.62 o 
   6  -3   3      401.61      305.67     33.62 o 
  -8  -2   3      420.25      394.43     39.74 o 
  -7  -2   3     1995.13     1984.77    108.29 o 
  -6  -2   3     3234.20     3408.91    148.87 o 
  -5  -2   3      192.98      254.17     46.13 o 
  -4  -2   3       27.37       33.15      6.83 o 
  -3  -2   3     2567.22     2579.83     37.52 o 
  -2  -2   3    10355.31    10271.31    137.54 o 
  -1  -2   3     2755.50     2761.21     39.69 o 
   0  -2   3     1349.36     1283.59     28.12 o 
   1  -2   3       41.61       67.72      9.89 o 
   2  -2   3     2538.29     2436.90     33.61 o 
   3  -2   3     2086.78     2128.38     47.31 o 
   4  -2   3      316.65      340.01     20.19 o 
   5  -2   3      548.77      531.86     44.37 o 
   6  -2   3       17.60       29.93     22.46 o 
  -7  -1   3      201.02      220.61     20.95 o 
  -6  -1   3     1528.74     1545.47    111.86 o 
  -5  -1   3      507.00      532.57     73.33 o 
  -4  -1   3      218.59      222.37     15.02 o 
  -3  -1   3        2.20       10.92      3.09 o 
  -2  -1   3     2222.35     2233.93     32.33 o 
  -1  -1   3     3339.57     3310.43     40.04 o 
   0  -1   3       33.03       22.90      4.17 o 
   1  -1   3     1394.73     1322.56     18.41 o 
   2  -1   3      135.79      151.41     14.25 o 
   3  -1   3      456.12      460.30     19.23 o 
   4  -1   3       73.88       65.44     12.24 o 
   5  -1   3       17.14       14.03      5.71 o 
   6  -1   3     1131.82     1028.73    133.36 o 
   7  -1   3       18.00       13.12     11.09 o 
  -7   0   3        5.87       20.06      6.32 o 
  -6   0   3      359.61      353.93     46.47 o 
  -5   0   3      657.69      737.05     93.49 o 
  -4   0   3      141.05      160.48     17.68 o 
  -3   0   3     1985.73     2030.18     38.60 o 
  -2   0   3       64.59       65.94      4.60 o 
  -1   0   3     1805.86     1867.16     24.67 o 
   0   0   3     1519.00     1487.10     22.84 o 
   1   0   3     7206.14     6935.38     70.68 o 
   2   0   3     3257.34     3104.01     31.56 o 
   3   0   3       36.58       56.76      5.44 o 
   4   0   3      943.36      966.16     30.15 o 
   5   0   3     1893.46     2036.42     99.67 o 
   6   0   3     2258.57     2031.73    129.19 o 
   7   0   3      577.38      529.39     41.20 o 
  -7   1   3      252.18      199.94     26.55 o 
  -6   1   3       12.47       22.54      6.22 o 
  -5   1   3      871.36      862.61    121.46 o 
  -4   1   3      841.99      936.98     46.71 o 
  -3   1   3     2765.14     2788.52     42.01 o 
  -2   1   3     3359.36     3298.77     38.57 o 
  -1   1   3       44.48       65.43     11.09 o 
   0   1   3      816.06      757.30     27.50 o 
   1   1   3      704.05      613.70     20.75 o 
   2   1   3    11707.46    10805.98    193.81 o 
   3   1   3     2500.82     2319.35     23.68 o 
   4   1   3      223.65      218.47     12.52 o 
   5   1   3        0.41        9.89      3.21 o 
   6   1   3     1249.09     1281.23     74.67 o 
   7   1   3     2546.80     2755.27    135.82 o 
  -7   2   3      669.12      555.05     60.08 o 
  -6   2   3     1505.64     1620.55    106.64 o 
  -5   2   3      241.38      233.25     37.45 o 
  -4   2   3       19.57       32.96      4.47 o 
  -3   2   3     1868.88     1837.60     37.89 o 
  -2   2   3    11293.89    11301.81    148.21 o 
  -1   2   3     6222.42     5985.97     64.26 o 
   0   2   3     1557.49     1564.86     20.60 o 
   1   2   3      282.87      305.73     11.99 o 
   2   2   3     6823.46     6748.15     68.09 o 
   3   2   3     7191.38     7293.08     72.91 o 
   4   2   3     1675.88     1763.07     25.44 o 
   5   2   3      309.73      330.78     20.78 o 
   6   2   3       18.93        8.82      3.93 o 
   7   2   3      226.60      255.99     32.87 o 
   8   2   3      213.32      218.06     47.21 o 
  -6   3   3     1961.72     1911.86     35.53 o 
  -5   3   3      872.65      845.48     38.31 o 
  -4   3   3       87.32       98.55      8.27 o 
  -3   3   3       39.44       43.81     13.47 o 
  -2   3   3     1897.75     1899.17     29.42 o 
  -1   3   3     3091.58     3149.10     43.86 o 
   0   3   3      419.59      410.57     15.93 o 
   1   3   3      604.90      572.65     23.09 o 
   2   3   3      333.40      329.03     18.55 o 
   3   3   3     1512.89     1428.19     22.41 o 
   4   3   3       29.83       28.86      3.26 o 
   5   3   3      495.85      523.71     22.94 o 
   6   3   3      502.08      499.34     68.16 o 
   7   3   3        0.12        8.60      3.68 o 
   8   3   3       21.44       31.67      8.57 o 
  -6   4   3       66.70       54.12     11.34 o 
  -5   4   3      618.22      607.94     64.03 o 
  -4   4   3      150.99      148.22     14.35 o 
  -3   4   3      365.69      382.57     23.66 o 
  -2   4   3       19.47       22.89      4.21 o 
  -1   4   3      936.62      963.41     16.35 o 
   0   4   3      517.45      503.81     17.20 o 
   1   4   3     1697.69     1690.00     23.18 o 
   2   4   3     1578.07     1484.32     22.24 o 
   3   4   3      173.89      188.17      9.40 o 
   4   4   3      239.32      218.47     12.63 o 
   5   4   3      256.36      238.64     12.25 o 
   6   4   3     1605.15     1637.08    163.28 o 
   7   4   3      837.66      775.78     75.51 o 
   8   4   3        5.53       27.02     10.53 o 
  -5   5   3      118.00       91.92     11.70 o 
  -4   5   3       58.85       37.75      8.01 o 
  -3   5   3      351.83      323.36     16.09 o 
  -2   5   3     1511.67     1472.84     26.39 o 
  -1   5   3       12.77       17.78      2.61 o 
   0   5   3      101.80      102.20      6.16 o 
   1   5   3      798.69      672.34     15.81 o 
   2   5   3     5248.41     5321.73     65.93 o 
   3   5   3     2269.64     2297.14     38.53 o 
   4   5   3        4.78       16.73      3.26 o 
   5   5   3       58.64       58.03      8.26 o 
   6   5   3     1709.18     1748.11     97.54 o 
   7   5   3     1671.26     1523.31    109.06 o 
   8   5   3      460.74      446.93     78.99 o 
  -4   6   3      273.17      270.36     37.27 o 
  -3   6   3      704.01      700.81     23.02 o 
  -2   6   3     3379.56     3481.52    105.27 o 
  -1   6   3     3133.33     3075.26     57.79 o 
   0   6   3      120.28       77.40     28.58 o 
   1   6   3      105.93      113.77      6.89 o 
   2   6   3     3260.52     3259.56     71.65 o 
   3   6   3     4997.88     5059.43     78.62 o 
   4   6   3     1998.05     1911.56     39.70 o 
   5   6   3      146.16      131.29     31.48 o 
   6   6   3       19.58       18.99      5.15 o 
   7   6   3     1273.77     1269.19     89.11 o 
   8   6   3      507.08      571.09     90.78 o 
  -3   7   3       64.09       61.68     12.41 o 
  -2   7   3     1113.87     1106.08     83.60 o 
  -1   7   3     2391.60     2701.29    134.50 o 
   0   7   3      273.28      255.98     27.30 o 
   1   7   3      334.14      331.98     10.54 o 
   2   7   3       30.81       27.35      3.33 o 
   3   7   3      982.58      939.67     42.98 o 
   4   7   3      148.41      166.52     17.52 o 
   5   7   3      117.65      140.26     15.47 o 
   6   7   3      561.20      613.40     49.58 o 
   7   7   3       61.74       58.90     12.71 o 
  -2   8   3      159.66      140.97     16.66 o 
  -1   8   3      113.11      117.22     21.14 o 
   0   8   3      277.59      288.49     35.36 o 
   1   8   3       92.42       95.06     12.15 o 
   2   8   3     1342.14     1352.11     42.66 o 
   3   8   3      122.98      124.71     24.75 o 
   4   8   3       49.04       46.92      5.89 o 
   5   8   3      118.76      114.11     15.10 o 
   6   8   3      477.26      444.19     41.56 o 
   7   8   3      496.41      399.20     42.56 o 
  -1   9   3       32.87       31.85      8.66 o 
   0   9   3       57.68       54.80      7.73 o 
   1   9   3      126.35      118.20     20.12 o 
   2   9   3     1077.01     1116.31     66.00 o 
   3   9   3      568.75      615.61     40.73 o 
   4   9   3       27.16       23.04      7.38 o 
   5   9   3        6.47       21.68      4.48 o 
   6   9   3      688.42      630.74     61.09 o 
   1  10   3      176.44      179.01     26.04 o 
   2  10   3      753.33      783.10     61.31 o 
   3  10   3     2638.53     2499.91    178.66 o 
   4  10   3      287.76      268.27     22.34 o 
   5  10   3        2.19        3.69      3.32 o 
  -5  -9   4        6.95        9.86      7.49 o 
  -4  -9   4      194.46       93.60     27.92 o 
  -3  -9   4     1075.50      817.28     83.75 o 
  -6  -8   4      302.85      318.39     37.63 o 
  -5  -8   4       75.55       71.44     18.15 o 
  -4  -8   4      382.00      329.37     60.60 o 
  -3  -8   4       70.98       42.53     16.42 o 
  -2  -8   4      655.66      611.53    146.80 o 
  -1  -8   4      417.59      441.85     23.91 o 
  -7  -7   4        9.24       13.25      6.67 o 
  -6  -7   4      513.75      530.40     35.09 o 
  -5  -7   4      671.82      587.88    195.69 o 
  -4  -7   4     2434.00     2574.49    109.84 o 
  -3  -7   4     1898.32     1975.70     60.89 o 
  -2  -7   4       21.44       17.57      2.32 o 
  -1  -7   4       69.05       50.90      7.14 o 
   0  -7   4     2508.56     2580.08    111.13 o 
   1  -7   4     1822.00     1789.59     64.61 o 
  -7  -6   4     1199.56     1233.11     52.94 o 
  -6  -6   4       94.04       81.12     22.69 o 
  -5  -6   4        5.92        8.96      3.88 o 
  -4  -6   4      740.24      826.38     80.37 o 
  -3  -6   4     4235.71     4517.22     71.99 o 
  -2  -6   4      802.57      869.29     46.35 o 
  -1  -6   4      209.22      186.40     17.41 o 
   0  -6   4       33.36       42.96      5.70 o 
   1  -6   4     1899.51     1882.62     83.83 o 
   2  -6   4     1395.29     1308.74     96.29 o 
  -7  -5   4     1699.70     1868.68    156.12 o 
  -6  -5   4      435.15      544.27     46.50 o 
  -5  -5   4       32.21       30.92      6.86 o 
  -4  -5   4      170.79      172.11     16.17 o 
  -3  -5   4     2437.52     2572.56     58.06 o 
  -2  -5   4     2252.53     2409.43     32.82 o 
  -1  -5   4        3.74        8.98      5.03 o 
   0  -5   4        1.14        7.91      2.92 o 
   1  -5   4      676.20      655.93     22.91 o 
   2  -5   4      361.57      375.82     31.98 o 
   3  -5   4      322.90      322.00     26.72 o 
   4  -5   4       70.40       66.89      7.74 o 
  -7  -4   4      265.42      310.42     24.56 o 
  -6  -4   4      281.28      268.60     16.74 o 
  -5  -4   4       43.02       57.95      7.78 o 
  -4  -4   4       94.95       80.30     12.02 o 
  -3  -4   4       82.04       72.99      5.67 o 
  -2  -4   4     1561.70     1545.95     26.37 o 
  -1  -4   4      180.04      168.11      5.91 o 
   0  -4   4     2324.35     2395.71     37.90 o 
   1  -4   4     1926.63     1866.74     56.16 o 
   2  -4   4      257.55      253.52      9.71 o 
   3  -4   4       71.59       75.03      7.82 o 
   4  -4   4      743.43      716.45     38.50 o 
   5  -4   4     1550.66     1670.58     27.45 o 
  -7  -3   4       89.30       96.00     22.54 o 
  -6  -3   4      965.60     1001.38     58.20 o 
  -5  -3   4      897.21      982.30     62.12 o 
  -4  -3   4     2710.04     2805.99     67.51 o 
  -3  -3   4     1875.34     1903.46     33.83 o 
  -2  -3   4        2.72        6.97      3.74 o 
  -1  -3   4     1468.11     1500.60     19.68 o 
   0  -3   4     1613.63     1570.22     26.23 o 
   1  -3   4     8803.04     8474.73    102.64 o 
   2  -3   4     2384.71     2493.42     55.33 o 
   3  -3   4       30.99       41.64      6.00 o 
   4  -3   4      404.56      345.88     20.89 o 
   5  -3   4     1410.16     1464.94     48.50 o 
   6  -3   4     1455.52     1464.13     28.48 o 
  -7  -2   4      951.78      954.01     75.46 o 
  -6  -2   4       16.37        7.92     12.45 o 
  -5  -2   4      280.12      342.94     18.93 o 
  -4  -2   4     1518.13     1481.50     32.75 o 
  -3  -2   4    11594.69    12074.60    255.87 o 
  -2  -2   4     4410.03     4607.01     74.38 o 
  -1  -2   4      407.65      412.42     14.70 o 
   0  -2   4      115.38      118.64      6.44 o 
   1  -2   4     6051.84     6224.66     64.00 o 
   2  -2   4     4596.93     4432.02     66.50 o 
   3  -2   4      483.34      522.02     28.27 o 
   4  -2   4      708.51      675.13     55.57 o 
   5  -2   4      142.64      141.62     32.85 o 
   6  -2   4      578.26      605.51     77.92 o 
  -7  -1   4     2045.45     2162.92    120.05 o 
  -6  -1   4     1454.43     1429.64     77.50 o 
  -5  -1   4       64.89       76.95     12.32 o 
  -4  -1   4       99.34      127.23     10.69 o 
  -3  -1   4     3051.71     3019.66     77.06 o 
  -2  -1   4     3977.96     3958.51     52.26 o 
  -1  -1   4      358.13      340.22     26.49 o 
   0  -1   4        6.93       24.23      2.82 o 
   1  -1   4      128.27      139.95     13.33 o 
   2  -1   4     5260.82     5559.50     69.67 o 
   3  -1   4      275.01      291.33     27.31 o 
   4  -1   4       25.59       44.28      9.24 o 
   5  -1   4      142.41      122.04     18.80 o 
   6  -1   4       68.08       75.29     12.33 o 
   7  -1   4       92.08       83.15     16.75 o 
  -7   0   4      268.78      224.72     26.32 o 
  -6   0   4      288.40      353.11     55.94 o 
  -5   0   4       11.96       20.74      6.48 o 
  -4   0   4       95.26      100.03     11.16 o 
  -3   0   4       10.17       18.74      3.77 o 
  -2   0   4     2368.16     2467.24     39.62 o 
  -1   0   4      167.28      247.72     12.16 o 
   0   0   4      579.01      536.96     31.37 o 
   1   0   4     1630.88     1467.67     23.25 o 
   2   0   4       49.32       69.62      4.47 o 
   3   0   4      150.56      144.57     12.41 o 
   4   0   4      367.92      373.47     32.83 o 
   5   0   4     2292.53     2376.97     95.93 o 
   6   0   4      435.89      397.80     31.05 o 
   7   0   4        0.38        9.49     10.23 o 
  -7   1   4        0.06        4.61      7.69 o 
  -6   1   4      237.45      204.70     27.37 o 
  -5   1   4      368.92      431.98     49.85 o 
  -4   1   4      304.52      331.26     32.04 o 
  -3   1   4     1608.91     1664.52     30.08 o 
  -2   1   4       33.04       40.30      7.67 o 
  -1   1   4     3333.71     3557.19     42.69 o 
   0   1   4     4242.27     4123.26     46.18 o 
   1   1   4    11210.04    10908.16    121.75 o 
   2   1   4     3589.41     3447.93     41.08 o 
   3   1   4      439.64      480.85     10.55 o 
   4   1   4      249.46      225.73     13.29 o 
   5   1   4     2925.49     3017.17     78.86 o 
   7   1   4      244.51      247.99     20.95 o 
  -6   2   4       76.96       68.07     11.52 o 
  -5   2   4      452.33      429.91     63.97 o 
  -4   2   4     2397.84     2358.34     53.94 o 
  -3   2   4     4882.23     4925.01     72.47 o 
  -2   2   4     3022.40     3143.28     98.18 o 
  -1   2   4        9.61       18.46      4.96 o 
   0   2   4        3.88       18.27      3.73 o 
   1   2   4     8305.23     8199.78     78.04 o 
   2   2   4     9123.49     8939.95     84.41 o 
   3   2   4     2176.17     2220.77     31.32 o 
   4   2   4       72.89       78.65      7.68 o 
   5   2   4      126.59      155.23     29.55 o 
   6   2   4     1866.43     1917.22     85.99 o 
   7   2   4      631.21      608.49     38.07 o 
  -6   3   4      669.15      665.26     66.49 o 
  -5   3   4       16.47       16.10      6.58 o 
  -4   3   4      228.07      214.82     21.06 o 
  -3   3   4     2631.02     2556.43     67.56 o 
  -2   3   4     7395.38     6897.14    255.54 o 
  -1   3   4      873.17      836.34     30.49 o 
   0   3   4        8.01       23.30      2.91 o 
   1   3   4       16.96       22.85      2.72 o 
   2   3   4     3976.00     3903.19     61.20 o 
   3   3   4      844.12      859.05     23.67 o 
   4   3   4       88.96      106.48      9.21 o 
   5   3   4      528.84      538.51     26.96 o 
   6   3   4       77.09       73.78     13.51 o 
   7   3   4      113.87      132.20     19.09 o 
   8   3   4        4.16       22.50      8.96 o 
  -5   4   4      268.53      311.39     39.33 o 
  -4   4   4      321.83      327.16     25.92 o 
  -3   4   4        0.49       10.72      4.01 o 
  -2   4   4       15.37       14.16      3.32 o 
  -1   4   4      381.13      366.75     12.87 o 
   0   4   4      255.98      283.17     14.00 o 
   1   4   4     1174.92     1169.83     25.64 o 
   2   4   4       39.82       43.12      3.47 o 
   3   4   4      178.74      163.69      8.53 o 
   4   4   4      106.48      126.24     14.29 o 
   5   4   4      843.02      858.13     36.91 o 
   6   4   4      805.46      796.30     39.19 o 
   7   4   4       11.77       32.00     15.17 o 
   8   4   4       10.18       -2.00     10.49 o 
  -5   5   4       57.48       50.71     18.32 o 
  -4   5   4      195.20      181.62     31.17 o 
  -3   5   4      414.97      348.55     27.83 o 
  -2   5   4      150.49      153.37     13.24 o 
  -1   5   4      774.45      762.47     22.83 o 
   0   5   4      402.82      403.56     18.35 o 
   1   5   4     2580.25     2612.22     48.25 o 
   2   5   4     2101.13     2112.76     35.08 o 
   3   5   4      361.40      356.95     30.72 o 
   4   5   4      414.67      349.31     32.89 o 
   5   5   4     1908.13     1962.33     59.59 o 
   6   5   4     2545.88     2584.48     82.26 o 
   7   5   4      158.54      168.95     19.76 o 
  -4   6   4      244.76      243.48     22.88 o 
  -3   6   4      937.91      956.75     27.44 o 
  -2   6   4      380.82      369.81     18.83 o 
  -1   6   4        0.00        4.24      2.90 o 
   0   6   4     1533.55     1535.54     26.63 o 
   1   6   4     2141.85     1965.66     82.91 o 
   2   6   4     4224.24     4349.81     96.99 o 
   3   6   4      950.47      946.00     60.67 o 
   4   6   4       22.67       19.06      6.84 o 
   5   6   4      158.83      163.66     13.63 o 
   6   6   4     1672.04     1814.02    126.20 o 
   7   6   4     1132.00      965.37     78.88 o 
  -3   7   4     1453.23     1569.93     44.46 o 
  -2   7   4     2409.56     2387.49     87.07 o 
  -1   7   4      554.21      576.68     29.89 o 
   0   7   4      371.65       46.59    183.48 o 
   1   7   4      192.27      153.38     34.87 o 
   2   7   4     2701.73     2742.62     66.19 o 
   3   7   4     1916.59     1900.84     47.43 o 
   4   7   4      172.21      226.06     17.80 o 
   5   7   4      267.94      242.23     26.46 o 
   6   7   4       71.35       77.50      9.93 o 
   7   7   4      368.50      358.45     90.61 o 
  -2   8   4      604.13      682.53     59.95 o 
  -1   8   4      554.71      573.19     46.94 o 
   0   8   4      263.67      298.37     39.01 o 
   1   8   4      177.04      168.69     30.87 o 
   2   8   4      153.73      150.58     15.41 o 
   3   8   4      178.01      180.86     17.44 o 
   4   8   4       68.26       74.17     10.46 o 
   5   8   4      339.31      313.29     21.74 o 
   6   8   4      482.59      354.71     39.20 o 
  -1   9   4       52.69       63.57     13.63 o 
   0   9   4       80.03       64.95     25.08 o 
   1   9   4      718.72      664.19     55.57 o 
   2   9   4       69.75       83.95     29.31 o 
   3   9   4       12.20       11.96      5.13 o 
   4   9   4       98.82       92.66     10.70 o 
   5   9   4      307.42      266.38     23.18 o 
   6   9   4      881.80      712.92     77.89 o 
   1  10   4      314.97      309.54     39.93 o 
   2  10   4     1140.20     1127.38     94.14 o 
   3  10   4      391.45      342.04     40.95 o 
   4  10   4       22.84       23.31      9.36 o 
  -4  -9   5      884.40      560.81    112.35 o 
  -3  -9   5      363.96      210.91     35.96 o 
  -6  -8   5       41.55       31.33      7.34 o 
  -5  -8   5       27.76       30.62      8.86 o 
  -4  -8   5      283.49      231.60     49.10 o 
  -3  -8   5      910.85      841.41     38.27 o 
  -1  -8   5       36.39       25.78      5.88 o 
  -6  -7   5      251.28      222.13     21.00 o 
  -5  -7   5      815.71      737.97     55.01 o 
  -4  -7   5      318.60      298.94     31.41 o 
  -3  -7   5       10.38       13.84      2.06 o 
  -2  -7   5      472.11      339.50     39.21 o 
  -1  -7   5     1855.46     1780.31    104.10 o 
   0  -7   5     3520.37     3303.67    252.18 o 
   1  -7   5      878.34      917.42     36.48 o 
  -7  -6   5       13.67       14.58      8.74 o 
  -6  -6   5      634.00      640.78     61.06 o 
  -5  -6   5     1684.28     1757.49    108.34 o 
  -4  -6   5     4578.21     4892.44    107.50 o 
  -3  -6   5     1033.63     1096.53     34.51 o 
  -2  -6   5        3.50        4.59      0.86 o 
  -1  -6   5      221.59      213.24     44.43 o 
   0  -6   5     1782.37     1818.98     49.78 o 
   1  -6   5     2406.04     2483.91     89.68 o 
   2  -6   5       15.89       18.00      5.78 o 
  -7  -5   5      370.91      367.18     51.00 o 
  -6  -5   5       89.95       95.33     16.63 o 
  -5  -5   5       12.26       12.83      4.93 o 
  -4  -5   5     1669.54     1651.81     53.57 o 
  -3  -5   5     1660.64     1709.52     29.66 o 
  -2  -5   5      500.09      558.62     19.40 o 
  -1  -5   5        3.45        5.86      3.54 o 
   0  -5   5      367.20      367.36     17.31 o 
   1  -5   5     1299.68     1302.81     37.85 o 
   2  -5   5      355.30      374.15     18.47 o 
   3  -5   5       26.57       26.99      5.48 o 
   4  -5   5       16.75        3.03      5.59 o 
  -7  -4   5      522.63      582.42     42.16 o 
  -6  -4   5       16.97       34.78     11.58 o 
  -5  -4   5       36.52       29.35      5.84 o 
  -4  -4   5      188.32      212.17     23.23 o 
  -3  -4   5     1581.91     1644.45     35.84 o 
  -2  -4   5       11.12       19.31      4.67 o 
  -1  -4   5       32.54       40.04      3.08 o 
   0  -4   5       20.20       28.91      3.60 o 
   1  -4   5      685.93      649.16     60.79 o 
   2  -4   5      652.09      674.19     19.56 o 
   3  -4   5      139.87      141.49     18.51 o 
   4  -4   5      992.12     1033.67     42.77 o 
   5  -4   5      189.24      195.42     16.18 o 
  -7  -3   5      148.72      173.48     18.88 o 
  -6  -3   5       43.88       63.35     11.20 o 
  -5  -3   5      433.59      511.95     51.80 o 
  -4  -3   5      122.17      105.61      8.36 o 
  -3  -3   5      508.35      488.63     63.71 o 
  -2  -3   5     2110.57     2208.72     43.22 o 
  -1  -3   5     3086.72     3070.43     56.92 o 
   0  -3   5     4931.11     4847.96     77.00 o 
   1  -3   5     1720.39     1771.15     27.95 o 
   2  -3   5      143.61      156.83     13.21 o 
   3  -3   5      799.97      846.88     42.35 o 
   4  -3   5     2122.94     2107.43    153.80 o 
   5  -3   5     2239.55     2409.08    163.39 o 
  -7  -2   5      674.06      619.71     28.35 o 
  -6  -2   5      840.22      858.06     90.26 o 
  -5  -2   5     1377.78     1517.83     68.30 o 
  -4  -2   5     3675.80     3689.56    106.85 o 
  -3  -2   5     1378.67     1418.29     32.76 o 
  -2  -2   5      354.75      352.16     27.31 o 
  -1  -2   5      621.48      624.63     17.61 o 
   0  -2   5     7753.12     7886.44     95.54 o 
   1  -2   5     5836.40     5584.74     84.63 o 
   2  -2   5      867.05      840.21     13.71 o 
   3  -2   5       32.59       23.55      6.58 o 
   4  -2   5      299.04      268.17     31.63 o 
   5  -2   5     1640.19     1524.42     74.66 o 
   6  -2   5      420.88      500.16     28.55 o 
  -7  -1   5      599.22      539.71     66.96 o 
  -6  -1   5        5.28       20.71     13.09 o 
  -5  -1   5      425.83      422.81     35.63 o 
  -4  -1   5     4003.74     4155.64    119.32 o 
  -3  -1   5     4807.07     4743.95    107.69 o 
  -2  -1   5     2621.31     2770.18     65.40 o 
  -1  -1   5      384.40      412.70     14.61 o 
   0  -1   5       50.45       43.15      4.77 o 
   1  -1   5     3778.82     3609.18     48.49 o 
   2  -1   5     1443.50     1485.44     45.51 o 
   3  -1   5      176.73      193.50      9.46 o 
   4  -1   5      269.36      288.86     29.21 o 
   5  -1   5      194.01      204.21     34.57 o 
   6  -1   5      424.72      424.71     27.88 o 
  -7   0   5     1250.88     1021.89    143.83 o 
  -6   0   5       83.26       60.42     13.16 o 
  -5   0   5      564.37      557.18     42.43 o 
  -4   0   5      114.92      128.66     12.68 o 
  -3   0   5     2118.38     2145.75     43.44 o 
  -2   0   5      364.29      387.29     20.77 o 
  -1   0   5       18.10       21.23      4.20 o 
   0   0   5       37.38       35.09      3.46 o 
   1   0   5     1686.86     1694.78     28.27 o 
   2   0   5      819.42      768.72     13.94 o 
   3   0   5      124.72      154.07     10.72 o 
   4   0   5      271.44      309.90     19.93 o 
   5   0   5       65.18       55.89     12.36 o 
   6   0   5      154.62      171.63     18.91 o 
   7   0   5       40.79       38.99     12.67 o 
  -6   1   5      212.75      171.01     21.37 o 
  -5   1   5        4.88       12.09      7.71 o 
  -4   1   5      152.24      157.72     16.68 o 
  -3   1   5      227.34      226.92     13.10 o 
  -2   1   5      501.44      490.11     22.92 o 
  -1   1   5      813.01      946.18     19.28 o 
   0   1   5     1677.67     1555.72     68.44 o 
   1   1   5     1036.11     1005.19     21.06 o 
   2   1   5      594.67      592.71     23.74 o 
   3   1   5      831.60      833.30     23.25 o 
   4   1   5     2984.69     2892.23     95.19 o 
   5   1   5     3464.57     3546.91    296.26 o 
   6   1   5      156.86      137.63     36.60 o 
   7   1   5       29.57       32.24     13.31 o 
  -6   2   5      257.06      226.73     31.87 o 
  -5   2   5      193.86      192.76     28.03 o 
  -4   2   5     1726.03     1608.90     89.09 o 
  -3   2   5        0.60       11.06      6.06 o 
  -2   2   5      919.82      994.27     48.05 o 
  -1   2   5     1356.49     1301.47     28.92 o 
   0   2   5     7049.44     7223.31     70.50 o 
   1   2   5     7469.46     7555.48     81.52 o 
   2   2   5      760.27      702.83     17.94 o 
   3   2   5        3.56       14.64      2.91 o 
   4   2   5      558.88      596.38     22.99 o 
   5   2   5     2737.68     2991.86     89.22 o 
   6   2   5     1704.28     1663.47    112.36 o 
   7   2   5      125.82      149.80     20.04 o 
  -6   3   5      119.23       97.54     13.51 o 
  -5   3   5      503.75      460.84     53.93 o 
  -4   3   5     1291.61     1175.29     82.09 o 
  -3   3   5     6701.26     6791.38    167.59 o 
  -2   3   5     1236.97     1273.32     59.76 o 
  -1   3   5      216.36      253.27     15.24 o 
   0   3   5      650.42      617.06     16.25 o 
   1   3   5     6180.47     6063.81     70.39 o 
   2   3   5     4881.06     5177.73     69.89 o 
   3   3   5      886.37      871.54     35.17 o 
   4   3   5      232.62      233.04     13.72 o 
   5   3   5      406.73      412.53     30.12 o 
   6   3   5      789.57      803.94     67.70 o 
   7   3   5       95.92       86.34     14.09 o 
  -5   4   5        0.19        6.13      3.86 o 
  -4   4   5      402.95      355.86     39.96 o 
  -3   4   5     2361.52     2418.66     78.33 o 
  -2   4   5     1139.37     1060.73     35.42 o 
  -1   4   5      608.54      630.64     21.45 o 
   0   4   5      248.60      265.03     12.32 o 
   1   4   5      568.97      566.07     18.44 o 
   2   4   5      498.85      456.96     28.26 o 
   3   4   5        9.36       15.73      2.98 o 
   4   4   5      273.62      278.33     25.23 o 
   5   4   5      119.53      110.29     14.21 o 
   6   4   5      161.06      132.56     18.24 o 
   7   4   5       53.66       52.83     13.45 o 
  -4   5   5      291.18      245.81     22.02 o 
  -3   5   5       24.28       20.43      4.02 o 
  -2   5   5      608.62      637.57     41.43 o 
  -1   5   5      112.36      109.08      9.46 o 
   0   5   5      638.59      641.11     25.88 o 
   1   5   5      352.80      324.72     17.43 o 
   2   5   5      219.33      223.49     12.84 o 
   3   5   5      198.53      205.96     24.85 o 
   4   5   5      572.63      564.40     26.55 o 
   5   5   5     1423.16     1448.43     72.56 o 
   6   5   5      258.80      289.55     35.46 o 
   7   5   5       14.49       22.45      7.43 o 
  -4   6   5       54.97       51.31      9.89 o 
  -3   6   5       91.08       76.58      8.96 o 
  -2   6   5       50.76       34.39      5.52 o 
  -1   6   5      495.59      476.09     29.50 o 
   0   6   5     1198.76     1181.15     32.36 o 
   1   6   5     2248.54     2237.56     45.21 o 
   2   6   5      183.97      172.41     16.16 o 
   3   6   5      128.33      115.27     11.32 o 
   4   6   5      941.31     1054.95     47.97 o 
   5   6   5     3251.85     3454.51    108.29 o 
   6   6   5     1263.59     1326.64     78.65 o 
   7   6   5       52.68       46.64     11.06 o 
  -3   7   5      988.97      957.70     84.04 o 
  -2   7   5      139.52      131.56     16.27 o 
  -1   7   5      209.33      149.30     30.58 o 
   0   7   5      396.91      396.31     43.13 o 
   1   7   5     4771.34     5004.89    171.13 o 
   2   7   5     2555.30     2655.11     82.07 o 
   3   7   5      369.58      402.61     30.82 o 
   4   7   5       95.68       79.08     10.72 o 
   5   7   5      340.01      349.29     20.51 o 
   6   7   5     1382.38     1515.21     62.12 o 
   7   7   5      451.29      394.02     35.86 o 
  -2   8   5     1417.61     1389.42    102.56 o 
  -1   8   5      273.50      284.75     48.29 o 
   0   8   5        0.11       18.96     10.00 o 
   1   8   5      117.73      115.90     15.94 o 
   2   8   5     1088.06     1073.21     53.52 o 
   3   8   5      224.88      218.68     31.67 o 
   4   8   5      138.16      135.29     15.03 o 
   5   8   5       79.48       75.95     15.73 o 
   6   8   5       35.36       33.92     11.88 o 
   0   9   5      295.64      272.68     29.06 o 
   1   9   5      470.63      472.43     46.85 o 
   2   9   5        0.61       10.28      8.61 o 
   3   9   5        5.27        7.60      3.92 o 
   4   9   5      106.97       77.37     15.55 o 
   5   9   5      723.24      611.98     48.05 o 
  -3  -9   6       42.71       25.09      9.52 o 
  -5  -8   6      187.08      149.35     27.43 o 
  -4  -8   6      875.55      630.99     87.19 o 
  -3  -8   6       21.28        4.71      6.91 o 
  -2  -8   6       12.49       24.78      9.55 o 
  -1  -8   6       47.48       47.81      9.76 o 
  -6  -7   6        2.48        6.61      3.78 o 
  -5  -7   6       25.32       33.16      7.23 o 
  -4  -7   6      722.97      745.91     29.16 o 
  -3  -7   6      610.82      500.07     74.66 o 
  -2  -7   6      507.66      453.31     72.56 o 
  -1  -7   6      918.58      983.74     49.15 o 
   0  -7   6       20.02       30.83      7.25 o 
   1  -7   6      102.75       92.59      9.31 o 
  -6  -6   6      597.40      610.25     56.90 o 
  -5  -6   6     1370.06     1280.05     48.63 o 
  -4  -6   6      363.28      298.78     36.85 o 
  -3  -6   6      288.21      248.53     15.26 o 
  -2  -6   6      557.41      534.01     80.56 o 
  -1  -6   6     4043.84     4002.37    187.22 o 
   0  -6   6     3999.98     2919.83    647.63 o 
   1  -6   6      344.21      354.37     82.83 o 
   2  -6   6        1.10       25.14      8.26 o 
  -7  -5   6      107.03       53.60     10.63 o 
  -6  -5   6      277.57      241.38     15.58 o 
  -5  -5   6     2841.69     2742.75    105.07 o 
  -4  -5   6     2746.36     2801.53    112.16 o 
  -3  -5   6      515.47      550.24     61.05 o 
  -2  -5   6       35.11       36.57      3.76 o 
  -1  -5   6      227.59      224.03     27.44 o 
   0  -5   6     1756.45     1709.08    111.08 o 
   1  -5   6      510.16      526.32     51.66 o 
   2  -5   6       64.73       60.86     10.76 o 
   3  -5   6       26.71       21.70      6.04 o 
   4  -5   6      420.15      252.67     53.88 o 
  -7  -4   6      228.67      199.86     21.45 o 
  -6  -4   6        9.17       18.60      9.66 o 
  -5  -4   6      135.12      143.63     14.69 o 
  -4  -4   6     2033.92     2062.00     79.60 o 
  -3  -4   6      598.91      715.23     47.39 o 
  -2  -4   6       20.41       29.87      4.82 o 
  -1  -4   6        1.57        3.06      2.29 o 
   0  -4   6     1753.08     1685.79    194.69 o 
   1  -4   6      692.23      706.79     28.46 o 
   2  -4   6        2.35        6.90      1.38 o 
   3  -4   6       50.86       34.57     13.26 o 
   4  -4   6       30.75       34.23     12.10 o 
  -7  -3   6       43.33       33.31     12.66 o 
  -6  -3   6        7.68       18.87      8.25 o 
  -5  -3   6        0.05       13.97      7.16 o 
  -4  -3   6      645.04      632.45     30.80 o 
  -3  -3   6      151.29      184.66     16.29 o 
  -2  -3   6       16.98       25.08      4.69 o 
  -1  -3   6      293.64      287.59     11.29 o 
   0  -3   6       35.95       27.22     11.87 o 
   1  -3   6      932.61      974.42     29.22 o 
   2  -3   6      592.53      587.55     38.57 o 
   3  -3   6     1354.95     1296.50     70.16 o 
   4  -3   6     1765.28     1778.60     84.09 o 
   5  -3   6       26.99       18.99     11.91 o 
  -7  -2   6      335.64      269.74     56.91 o 
  -6  -2   6       82.96       80.71     12.79 o 
  -5  -2   6      621.39      684.92     71.97 o 
  -4  -2   6      181.40      209.85     15.98 o 
  -3  -2   6     1590.67     1654.41    154.55 o 
  -2  -2   6     1903.25     1986.28     42.37 o 
  -1  -2   6     5670.64     5493.70    194.19 o 
   0  -2   6     6506.10     6628.53     81.41 o 
   1  -2   6      456.03      485.03     34.52 o 
   2  -2   6       42.78       40.11      3.40 o 
   3  -2   6     1495.23     1471.48     51.19 o 
   4  -2   6     3820.48     3304.89    295.76 o 
   5  -2   6     1743.59     1632.81    162.58 o 
   6  -2   6       70.82       53.46     12.97 o 
  -7  -1   6       48.91       44.67      9.42 o 
  -6  -1   6     1192.12     1145.17    107.53 o 
  -5  -1   6     2086.56     2339.48    115.17 o 
  -4  -1   6     3404.29     3730.74    158.26 o 
  -3  -1   6      436.24      458.24     25.91 o 
  -2  -1   6       51.79       57.14      9.19 o 
  -1  -1   6     1953.81     1898.05     40.46 o 
   0  -1   6     9168.00     9150.13    128.62 o 
   1  -1   6     3077.58     3207.28     43.42 o 
   2  -1   6      181.16      159.19     12.35 o 
   3  -1   6      124.02      119.22      7.50 o 
   4  -1   6      536.89      532.00     71.39 o 
   5  -1   6      731.52      662.70     53.47 o 
   6  -1   6       20.82       35.55     12.91 o 
  -6   0   6        1.21       14.24      4.89 o 
  -5   0   6      590.70      607.59     50.73 o 
  -4   0   6     3835.88     4185.17    111.03 o 
  -3   0   6     2489.16     2565.63     92.09 o 
  -2   0   6      144.68      142.99     22.09 o 
  -1   0   6      473.56      508.93     27.72 o 
   0   0   6      461.05      472.31     24.74 o 
   1   0   6     1781.81     1730.10     42.31 o 
   2   0   6       62.64       70.69      8.34 o 
   3   0   6      137.94      150.69      8.37 o 
   4   0   6        6.51       14.17      6.17 o 
   5   0   6      384.63      461.09     35.59 o 
   6   0   6      150.50      144.35     19.76 o 
  -6   1   6      187.98      145.14     19.41 o 
  -5   1   6        0.39       19.84      7.42 o 
  -4   1   6        1.00       15.97      6.34 o 
  -3   1   6      389.05      423.22     51.78 o 
  -2   1   6        3.42       18.46      4.00 o 
  -1   1   6       49.29       54.22      4.58 o 
   0   1   6       20.84       30.31      4.23 o 
   1   1   6      621.28      652.24     18.40 o 
   2   1   6        2.06       10.03      2.35 o 
   3   1   6      376.70      407.78     20.53 o 
   4   1   6     1345.38     1380.60    108.40 o 
   5   1   6        3.93        7.32      4.12 o 
   6   1   6       51.84       32.17      9.80 o 
   7   1   6      227.03      201.69     27.15 o 
  -6   2   6       17.83       15.88      5.73 o 
  -5   2   6      537.95      483.96     35.87 o 
  -4   2   6        3.27       17.71      5.19 o 
  -3   2   6      236.78      214.07     28.76 o 
  -2   2   6      496.50      486.31     21.47 o 
  -1   2   6     1819.11     1834.57     42.63 o 
   0   2   6     4582.51     4526.99     54.92 o 
   1   2   6       28.27       47.25      6.78 o 
   2   2   6     1883.78     1908.48     35.95 o 
   3   2   6     1880.37     1881.63     59.74 o 
   4   2   6     5776.00     5671.71    120.47 o 
   5   2   6     2299.93     1930.24    237.20 o 
   6   2   6       36.74       38.94     11.63 o 
   7   2   6       58.17       30.02     14.71 o 
  -5   3   6      698.50      721.74    134.04 o 
  -4   3   6      774.10      781.82     43.06 o 
  -3   3   6       28.63       36.13      6.85 o 
  -2   3   6     1521.59     1520.39     43.51 o 
  -1   3   6     2292.06     2304.40     44.51 o 
   0   3   6     5614.48     5751.75     74.79 o 
   1   3   6     4120.90     4136.53     62.49 o 
   2   3   6      347.95      311.38     19.33 o 
   3   3   6        0.96        9.78      3.15 o 
   4   3   6     1346.37     1355.03     44.97 o 
   5   3   6     2143.63     2106.20     69.66 o 
   6   3   6      319.25      318.90     19.92 o 
   7   3   6      202.68      244.71     25.15 o 
  -5   4   6      589.55      516.64    102.44 o 
  -4   4   6     2568.66     2601.16    134.60 o 
  -3   4   6     1244.03     1138.68     69.91 o 
  -2   4   6      882.14      898.95     81.12 o 
  -1   4   6        3.77        8.74      3.61 o 
   0   4   6     1302.54     1220.52     52.38 o 
   1   4   6     3338.20     3426.64     67.31 o 
   2   4   6      620.72      588.40     41.26 o 
   3   4   6      304.49      348.92     39.16 o 
   4   4   6      435.84      428.27     25.42 o 
   5   4   6      458.25      459.57     26.33 o 
   6   4   6       61.86       61.68     11.58 o 
   7   4   6       15.57       23.88      8.30 o 
  -4   5   6      190.58      153.52     20.27 o 
  -3   5   6      716.96      692.77     46.10 o 
  -2   5   6      214.29      212.50     21.92 o 
  -1   5   6      331.27      318.18     26.08 o 
   0   5   6      580.58      579.64     81.74 o 
   1   5   6       37.62       43.40      4.80 o 
   2   5   6       88.51      118.18     21.86 o 
   3   5   6       44.66       51.13      7.60 o 
   4   5   6      321.23      336.43     23.35 o 
   5   5   6       34.84       47.53      7.71 o 
   6   5   6       90.29       67.51      8.03 o 
   7   5   6       44.28       39.78      8.27 o 
  -3   6   6       32.60       26.88      8.08 o 
  -2   6   6       53.76       54.42     12.53 o 
  -1   6   6      457.06      466.86     57.14 o 
   0   6   6      332.53      318.83     24.75 o 
   1   6   6        7.68       16.38      4.23 o 
   2   6   6      261.53      261.91     29.31 o 
   3   6   6      487.62      498.29     40.47 o 
   4   6   6     2052.71     2225.68    102.96 o 
   5   6   6     1404.18     1456.80     62.63 o 
   6   6   6       28.42       18.40      6.35 o 
   7   6   6       50.84       43.90     17.98 o 
  -2   7   6      192.93      177.10     17.51 o 
  -1   7   6      404.90      405.31     18.82 o 
   0   7   6     1858.61     1976.82     60.83 o 
   1   7   6     1088.31     1137.82     71.69 o 
   2   7   6       14.32       15.62      5.57 o 
   3   7   6      285.40      335.53     20.34 o 
   4   7   6     1002.39      986.13     54.80 o 
   5   7   6     1854.98     1985.55    167.91 o 
   6   7   6      722.53      645.46     52.84 o 
  -1   8   6       47.96       41.23     26.43 o 
   0   8   6      850.41      792.97     63.41 o 
   1   8   6     1931.61     1901.23     71.74 o 
   2   8   6     1294.99     1277.33     52.52 o 
   3   8   6      411.77      418.65     20.83 o 
   4   8   6       18.18       28.70      6.48 o 
   5   8   6      430.44      426.14     28.57 o 
   1   9   6      187.79      150.36     20.39 o 
   2   9   6      120.35      102.02     15.49 o 
   3   9   6       53.16       39.57     10.34 o 
   4   9   6      345.84      263.49     37.59 o 
  -4  -8   7      188.86      111.09     30.27 o 
  -3  -8   7        6.18        4.42      6.05 o 
  -2  -8   7       12.28        8.05      7.76 o 
  -5  -7   7      317.80      261.80     44.61 o 
  -4  -7   7      162.00      162.23     26.60 o 
  -3  -7   7        8.63       11.35      6.32 o 
  -2  -7   7       12.77       17.53      8.44 o 
  -1  -7   7      142.66      136.79     13.33 o 
   0  -7   7      685.34      765.38     32.00 o 
  -6  -6   7      106.40       87.81     13.72 o 
  -5  -6   7       22.17       21.46      6.23 o 
  -4  -6   7      616.85      525.79     72.43 o 
  -3  -6   7      526.20      491.12     41.28 o 
  -2  -6   7     1621.30     1566.55     86.70 o 
  -1  -6   7     2024.33     2006.71    106.65 o 
   0  -6   7       21.95        6.74      4.97 o 
   1  -6   7       75.36       87.25     12.06 o 
   2  -6   7      999.66     1027.62     34.86 o 
  -6  -5   7     1508.86     1431.18     58.11 o 
  -5  -5   7     1574.34     1602.15     87.37 o 
  -4  -5   7       38.92       40.31     16.98 o 
  -3  -5   7      553.58      531.00     44.68 o 
  -2  -5   7     1992.26     1949.50     70.91 o 
  -1  -5   7     4326.24     4227.10    281.77 o 
   0  -5   7     1704.16     1756.10     95.28 o 
   1  -5   7       28.94       32.39      6.49 o 
   2  -5   7        6.52       34.48      8.83 o 
   3  -5   7      526.82      418.70     22.76 o 
  -6  -4   7      584.70      457.83     45.04 o 
  -5  -4   7     1617.01     1556.35     65.44 o 
  -4  -4   7      867.18      902.49     77.78 o 
  -3  -4   7      317.51      350.12     40.86 o 
  -2  -4   7       64.82       47.43      9.13 o 
  -1  -4   7      553.48      559.87     46.49 o 
   0  -4   7      853.40      979.05    138.13 o 
   1  -4   7       22.25       18.95      5.23 o 
   2  -4   7      158.27      131.76     13.89 o 
   3  -4   7       41.54       41.92      9.46 o 
   4  -4   7      239.92      285.25     22.14 o 
  -6  -3   7        8.06       10.96     10.69 o 
  -5  -3   7      739.68      705.99     84.98 o 
  -4  -3   7      654.20      685.83     59.95 o 
  -3  -3   7       16.84       13.30      6.47 o 
  -2  -3   7       13.97       21.49      3.90 o 
  -1  -3   7       31.55       42.68      8.78 o 
   0  -3   7     1083.79     1126.39     44.61 o 
   1  -3   7      191.05       43.12    103.96 o 
   2  -3   7       28.11       32.65      3.95 o 
   3  -3   7      364.56      494.34    147.18 o 
   4  -3   7      164.93      121.82     32.69 o 
   5  -3   7      284.33      291.14     32.57 o 
  -6  -2   7       82.67       70.45     17.26 o 
  -5  -2   7        0.67       16.43      7.53 o 
  -4  -2   7      359.61      407.17     38.46 o 
  -3  -2   7      274.45      318.49     28.42 o 
  -2  -2   7      948.14      984.39     31.09 o 
  -1  -2   7      565.35      514.32     47.86 o 
   0  -2   7       28.36       30.07      3.33 o 
   1  -2   7     1025.54     1080.48     26.56 o 
   2  -2   7     1663.95     1737.12     36.63 o 
   3  -2   7     3667.73     3859.31    165.38 o 
   4  -2   7     1190.81      867.74     94.39 o 
   5  -2   7       36.27       12.78      9.64 o 
  -6  -1   7      732.07      680.10     76.10 o 
  -5  -1   7      489.88      478.98     34.10 o 
  -4  -1   7      158.35      145.21     26.25 o 
  -3  -1   7      766.98      713.05     30.58 o 
  -2  -1   7     2298.43     2257.06     56.07 o 
  -1  -1   7     7261.76     7460.04    153.17 o 
   0  -1   7     2828.60     2901.03     53.33 o 
   1  -1   7       17.19       16.02      5.01 o 
   2  -1   7      124.87      139.39      7.76 o 
   3  -1   7     1968.43     2044.43     64.36 o 
   4  -1   7     3468.26     3471.03    145.90 o 
   5  -1   7      223.81      208.08     25.89 o 
   6  -1   7       93.62       86.31     18.37 o 
  -6   0   7      233.97      234.26     25.70 o 
  -5   0   7     2996.79     3156.36    282.58 o 
  -4   0   7     1537.56     1584.23     86.58 o 
  -3   0   7       77.41       85.10     24.81 o 
  -2   0   7       19.45       23.52      4.37 o 
  -1   0   7     2170.63     2198.01     46.16 o 
   0   0   7     3357.37     3359.30     63.07 o 
   1   0   7     1721.26     1716.63     40.60 o 
   2   0   7      283.63      294.80     33.11 o 
   3   0   7      106.00      114.14     10.59 o 
   4   0   7      286.67      259.41     10.54 o 
   5   0   7      161.98      164.16     19.32 o 
   6   0   7       37.30       23.40     15.63 o 
  -6   1   7       36.14       25.87      7.88 o 
  -5   1   7      501.28      515.57     30.90 o 
  -4   1   7     1588.08     1700.57    112.82 o 
  -3   1   7      583.80      579.64     36.04 o 
  -2   1   7      602.04      639.29     51.46 o 
  -1   1   7        1.29       11.53      3.09 o 
   0   1   7     1439.59     1383.96     44.14 o 
   1   1   7       47.02       45.14      5.54 o 
   2   1   7      134.58      134.62     24.48 o 
   3   1   7      132.63      135.14     16.93 o 
   4   1   7      220.72      183.54     19.58 o 
   5   1   7      439.92      493.75     30.57 o 
   6   1   7        6.43       22.06     11.64 o 
  -5   2   7       15.61       29.58      7.37 o 
  -4   2   7      468.66      509.45     43.92 o 
  -3   2   7       10.92       13.43      4.49 o 
  -2   2   7        9.08       18.20     14.32 o 
  -1   2   7      504.06      514.68     34.29 o 
   0   2   7       12.65       19.20      4.11 o 
   1   2   7      339.74      356.20     15.98 o 
   2   2   7      345.39      346.11     15.09 o 
   3   2   7     1226.17     1214.67     56.92 o 
   4   2   7     1369.80     1441.98     74.47 o 
   5   2   7       13.60       19.98      4.14 o 
   6   2   7      282.12      307.50     24.56 o 
  -5   3   7      255.24      258.57     67.73 o 
  -4   3   7        8.66       16.76      9.76 o 
  -3   3   7      570.70      541.41     75.00 o 
  -2   3   7      806.35      858.19     36.73 o 
  -1   3   7     2783.08     2834.51     47.45 o 
   0   3   7     1191.31     1226.58     51.84 o 
   1   3   7      143.51      135.08     17.96 o 
   2   3   7      496.43      544.92     28.40 o 
   3   3   7     4416.54     4578.25     97.91 o 
   4   3   7     3247.93     3193.12    172.17 o 
   5   3   7      796.19      726.07     36.60 o 
   6   3   7       57.38       42.55     18.94 o 
  -4   4   7      551.94      487.50     62.48 o 
  -3   4   7        2.68       16.57      6.78 o 
  -2   4   7      156.92      133.31     12.24 o 
  -1   4   7     2132.80     2147.76     68.52 o 
   0   4   7     5248.64     5368.53    133.75 o 
   1   4   7     1340.28     1397.03     54.58 o 
   2   4   7      242.08      263.28     17.77 o 
   3   4   7       10.16       32.37      5.51 o 
   4   4   7     1436.35     1441.05     81.97 o 
   5   4   7     1032.05     1065.65     38.71 o 
   6   4   7       71.53       67.99      9.94 o 
  -4   5   7     1575.90     1505.70    100.57 o 
  -3   5   7      565.46      527.86     44.39 o 
  -2   5   7       46.67       42.94      6.56 o 
  -1   5   7        8.69       13.40      3.98 o 
   0   5   7      984.65      965.26     82.09 o 
   1   5   7      789.53      742.94     58.43 o 
   2   5   7      174.21      179.95     21.61 o 
   3   5   7      412.03      447.23     36.89 o 
   4   5   7        7.29       11.84      6.88 o 
   5   5   7        3.60       19.46      5.37 o 
   6   5   7       40.87       35.14      5.69 o 
  -3   6   7      186.98      153.71     20.03 o 
  -2   6   7       91.07       93.79      6.72 o 
  -1   6   7      420.35      420.83     28.38 o 
   0   6   7       54.20       44.67      6.87 o 
   1   6   7       41.09       40.06      5.82 o 
   2   6   7        4.54       14.99      5.25 o 
   3   6   7      393.24      365.13     27.55 o 
   4   6   7      518.28      641.06     56.61 o 
   5   6   7       76.96       78.31     16.71 o 
   6   6   7       11.13       20.67      6.89 o 
  -2   7   7       79.32       64.67     12.65 o 
  -1   7   7      532.63      308.44    113.10 o 
   0   7   7      511.82      489.50     36.83 o 
   1   7   7       13.96       33.26      6.36 o 
   2   7   7      412.23      426.02     32.88 o 
   3   7   7      992.58     1096.83     39.36 o 
   4   7   7     2171.46     2362.67     73.44 o 
   5   7   7      410.72      420.00     33.89 o 
   0   8   7     1491.08     1388.76    139.53 o 
   1   8   7      284.87      275.97     19.51 o 
   2   8   7        3.53       17.63     11.47 o 
   3   8   7      166.01      152.17     19.03 o 
   4   8   7     1264.02     1505.17    152.42 o 
   5   8   7      910.02      969.62     67.15 o 
  -4  -7   8       29.81       26.92     15.25 o 
  -3  -7   8        0.54        4.19      6.19 o 
  -2  -7   8      198.43      159.30     22.53 o 
  -1  -7   8      345.85      355.38     23.56 o 
   0  -7   8      119.21      163.89     21.12 o 
  -5  -6   8      625.38      472.07    104.87 o 
  -4  -6   8       26.86       10.59      7.81 o 
  -3  -6   8      178.45      119.40     19.81 o 
  -2  -6   8      109.19       90.61     12.60 o 
  -1  -6   8      428.84      337.24     86.06 o 
   0  -6   8      498.46      420.92     30.41 o 
   1  -6   8      468.07      464.79     55.24 o 
  -5  -5   8       11.81       19.66      5.90 o 
  -4  -5   8      538.06      502.05     50.92 o 
  -3  -5   8      732.33      755.24     34.37 o 
  -2  -5   8     2904.01     2802.29    114.37 o 
  -1  -5   8     1435.60     1435.20    159.62 o 
   0  -5   8       35.82       33.95     12.01 o 
   1  -5   8      364.03      365.22     25.48 o 
   2  -5   8     1556.81     1529.30     70.31 o 
  -6  -4   8     1455.80     1440.02    251.36 o 
  -5  -4   8      696.26      546.36     55.19 o 
  -4  -4   8        7.58       14.68      6.88 o 
  -3  -4   8      204.39      205.55     37.01 o 
  -2  -4   8     3002.86     2896.84    122.93 o 
  -1  -4   8     2186.40     2193.66     93.91 o 
   0  -4   8      187.91      186.24     19.69 o 
   1  -4   8      144.44      104.70     28.62 o 
   2  -4   8       64.34       54.62     11.10 o 
   3  -4   8      493.14      502.55     27.73 o 
  -6  -3   8      584.26      508.48     54.33 o 
  -5  -3   8     1227.11     1215.45     46.29 o 
  -4  -3   8      224.92      181.15     30.41 o 
  -3  -3   8       16.37       18.24      6.11 o 
  -2  -3   8       27.19       20.05     13.92 o 
  -1  -3   8     1643.01     1652.03     50.40 o 
   0  -3   8      235.04      233.61     22.34 o 
   1  -3   8        5.00        8.14      3.33 o 
   2  -3   8       26.66       22.34      3.86 o 
   3  -3   8      134.91      107.55     15.33 o 
   4  -3   8      309.04      325.12     24.38 o 
  -6  -2   8       63.92       70.38     11.19 o 
  -5  -2   8      372.32      352.19     54.70 o 
  -4  -2   8      133.42      132.45     24.44 o 
  -3  -2   8        7.26       24.28      5.65 o 
  -2  -2   8       27.98       23.38      5.06 o 
  -1  -2   8      174.72      161.07     34.90 o 
   0  -2   8      170.18      170.39     10.41 o 
   1  -2   8      170.23      185.95     19.87 o 
   2  -2   8     1039.19     1083.63     39.68 o 
   3  -2   8      105.97       99.25     12.33 o 
   4  -2   8       92.14       43.61     12.70 o 
   5  -2   8      251.04      266.64     32.90 o 
  -6  -1   8      133.02      145.56     17.71 o 
  -5  -1   8       20.75       21.13      8.03 o 
  -4  -1   8      339.26      392.45     37.59 o 
  -3  -1   8      612.63      654.63     59.19 o 
  -2  -1   8     2271.41     2237.99     51.98 o 
  -1  -1   8     1587.14     1669.75     45.65 o 
   0  -1   8      807.81      795.14     22.84 o 
   1  -1   8      380.41      424.65     48.30 o 
   2  -1   8     3092.16     3182.28     77.19 o 
   3  -1   8     4517.96     3029.38    735.35 o 
   4  -1   8      649.45      659.91     33.56 o 
   5  -1   8        5.11       16.25      9.02 o 
  -5   0   8      406.57      344.73     42.31 o 
  -4   0   8       72.43       68.20     12.24 o 
  -3   0   8      896.31      905.97     65.62 o 
  -2   0   8     2803.64     2843.57     80.58 o 
  -1   0   8     4028.15     4071.13     85.58 o 
   0   0   8     1222.37     1211.97     37.66 o 
   1   0   8       47.31       38.71      9.47 o 
   2   0   8      488.09      496.72     26.93 o 
   3   0   8     2185.38     2119.84     88.33 o 
   4   0   8      645.38      623.43    159.23 o 
   5   0   8       89.89       59.02     10.51 o 
  -5   1   8     1144.35     1178.67    133.49 o 
  -4   1   8      301.96      230.75     29.64 o 
  -3   1   8       46.52       46.33      9.31 o 
  -2   1   8      156.24      148.46     29.05 o 
  -1   1   8     1640.15     1781.65     66.96 o 
   0   1   8      925.36     1027.94     46.81 o 
   1   1   8       80.39       74.11      8.35 o 
   2   1   8     1194.37     1220.97     40.73 o 
   3   1   8       65.84       62.35      7.34 o 
   4   1   8      265.79      327.41     51.30 o 
   5   1   8        0.67       18.42      6.43 o 
   6   1   8      133.32      113.59     22.00 o 
  -5   2   8      350.64      354.59     64.20 o 
  -4   2   8      273.85      308.39     34.26 o 
  -3   2   8      116.46      133.36     21.23 o 
  -2   2   8      226.20      214.01     26.46 o 
  -1   2   8        6.48       17.18      5.46 o 
   0   2   8      410.88      473.47     24.48 o 
   1   2   8      131.17      168.40     15.13 o 
   2   2   8       20.96       34.81      8.04 o 
   3   2   8      408.17      422.93     30.37 o 
   4   2   8      153.42      133.01     17.08 o 
   5   2   8      104.00       96.56     12.45 o 
   6   2   8      298.28      256.11     33.40 o 
  -4   3   8      180.34      200.45     37.87 o 
  -3   3   8      149.02      108.94     18.60 o 
  -2   3   8      894.51      955.38     49.77 o 
  -1   3   8      373.21      438.68     36.89 o 
   0   3   8       33.65       45.22      5.77 o 
   1   3   8      414.67      410.79     21.52 o 
   2   3   8     1930.30     2033.51     61.58 o 
   3   3   8     3281.08     3276.15    171.38 o 
   4   3   8      137.45      124.13     16.57 o 
   5   3   8       62.66       40.51      8.07 o 
   6   3   8      359.01      280.13     81.80 o 
  -4   4   8       72.61       58.25     11.89 o 
  -3   4   8      611.06      630.25     51.53 o 
  -2   4   8     1301.17     1272.46     51.48 o 
  -1   4   8     2199.86     2315.50    136.50 o 
   0   4   8      136.88      151.25     15.55 o 
   1   4   8      253.77      215.49     16.78 o 
   2   4   8      634.75      580.38     31.49 o 
   3   4   8     2048.83     2177.36    102.04 o 
   4   4   8     2462.47     2636.89     95.72 o 
   5   4   8       53.85       38.29      8.69 o 
   6   4   8       50.82       73.76     13.33 o 
  -3   5   8        8.88        7.33      4.01 o 
  -2   5   8      117.02      127.81     10.10 o 
  -1   5   8     1556.78     1546.97     59.67 o 
   0   5   8     1361.84     1457.91     54.14 o 
   1   5   8      603.34      656.61     46.95 o 
   2   5   8      141.20      158.87     19.28 o 
   3   5   8       77.59       60.15     17.21 o 
   4   5   8      391.10      379.55     30.49 o 
   5   5   8      113.15      111.46     11.92 o 
   6   5   8      221.50      178.03     18.88 o 
  -2   6   8       52.27       42.21     10.62 o 
  -1   6   8        2.67        9.01      6.45 o 
   0   6   8      442.31      493.35     31.62 o 
   1   6   8       64.24       58.45     11.76 o 
   2   6   8      378.72      382.01     33.10 o 
   3   6   8      366.93      367.36     28.83 o 
   4   6   8       20.94       33.37     21.47 o 
   5   6   8       84.19       82.29     12.27 o 
  -1   7   8      126.06      106.26     14.63 o 
   0   7   8       14.95       18.36      4.95 o 
   1   7   8       82.16       80.55      8.69 o 
   2   7   8      245.03      304.29     30.74 o 
   3   7   8      573.79      510.95     35.95 o 
   4   7   8      180.73      180.23     15.87 o 
   5   7   8       30.69       25.70      6.80 o 
   1   8   8      121.63       75.07      9.70 o 
   2   8   8      268.99      245.91     35.05 o 
   3   8   8     1460.81     1431.00     85.11 o 
  -3  -6   9       28.76       13.73     11.64 o 
  -1  -6   9      487.86      578.06     29.64 o 
   0  -6   9       66.19       64.25     22.31 o 
  -4  -5   9      565.95      475.18     95.99 o 
  -3  -5   9      365.93      251.95     63.20 o 
  -2  -5   9      219.73      187.02     37.45 o 
  -1  -5   9      164.19      170.24     24.58 o 
   0  -5   9      498.82      475.64     78.60 o 
   1  -5   9     1148.35     1278.78     46.86 o 
  -5  -4   9       61.35       75.70     24.05 o 
  -4  -4   9      190.96      178.07     13.98 o 
  -3  -4   9     2809.80     2828.05    209.51 o 
  -2  -4   9     2143.34     2175.89     70.22 o 
  -1  -4   9      255.21      225.63     29.99 o 
   0  -4   9       39.19       38.07      9.75 o 
   1  -4   9      469.83      554.48     32.12 o 
   2  -4   9     2130.26     2238.98     59.92 o 
  -5  -3   9       35.53       18.82      5.11 o 
  -4  -3   9       16.39       17.86      5.75 o 
  -3  -3   9      142.24      130.51     18.79 o 
  -2  -3   9      989.05     1030.86     59.78 o 
  -1  -3   9      796.89      689.95     56.75 o 
   0  -3   9       23.48       29.84      7.72 o 
   1  -3   9       42.62       25.57     15.81 o 
   2  -3   9       42.29       64.91     13.92 o 
   3  -3   9      291.87      248.25     21.19 o 
  -5  -2   9      304.03      257.03     36.81 o 
  -4  -2   9      104.39       99.64     11.48 o 
  -3  -2   9       47.86       47.57     24.15 o 
  -2  -2   9      817.34      803.06     52.07 o 
  -1  -2   9      254.71      252.98     20.53 o 
   0  -2   9      246.54      235.38     14.95 o 
   1  -2   9      201.48      199.60     30.01 o 
   2  -2   9       11.10       15.01      6.20 o 
   3  -2   9      362.45      291.78     42.42 o 
   4  -2   9      146.53      169.15     24.33 o 
  -5  -1   9      425.24      361.62     23.33 o 
  -4  -1   9       20.37       36.32     10.21 o 
  -3  -1   9      378.87      370.70     32.20 o 
  -2  -1   9      169.91      168.88     28.86 o 
  -1  -1   9      571.20      492.60     56.59 o 
   0  -1   9      341.73      388.44     21.31 o 
   1  -1   9      772.20      881.50    138.87 o 
   2  -1   9     1600.74     1637.90     67.47 o 
   3  -1   9       99.02       72.65     10.46 o 
   4  -1   9      211.39      230.29     32.48 o 
  -5   0   9      142.05      121.48     20.72 o 
  -4   0   9      633.46      558.14     53.93 o 
  -3   0   9     1273.61     1227.04    116.94 o 
  -2   0   9     2074.47     2239.94    120.89 o 
  -1   0   9      183.57      203.17     21.81 o 
   0   0   9       10.59       19.48      3.79 o 
   1   0   9     1458.07     1461.76     48.86 o 
   2   0   9     2896.30     2937.45    103.34 o 
   3   0   9     1831.71     1910.34     72.84 o 
   4   0   9      182.48      172.25     16.34 o 
   5   0   9        3.12       16.75      8.51 o 
  -4   1   9        9.06       17.84      5.88 o 
  -3   1   9      228.14      230.77     40.22 o 
  -2   1   9     2694.41     2795.82    127.88 o 
  -1   1   9     1429.80     1481.11     79.22 o 
   0   1   9       25.98       29.78     10.47 o 
   1   1   9      127.59      141.06     17.32 o 
   2   1   9      536.94      539.18     30.79 o 
   3   1   9      994.69     1005.70     72.04 o 
   4   1   9       84.64       78.22     18.47 o 
   5   1   9       63.90       48.54      7.75 o 
  -4   2   9      130.99       78.60     17.21 o 
  -3   2   9        2.49       35.46     10.07 o 
  -2   2   9       98.61       87.72     23.59 o 
  -1   2   9     1083.15     1133.66     52.35 o 
   0   2   9      256.80      260.44     20.75 o 
   1   2   9      260.42      297.94     22.79 o 
   2   2   9       47.04       54.07      8.72 o 
   3   2   9      123.14      130.68     15.75 o 
   4   2   9      177.78      135.08     19.35 o 
   5   2   9       91.65       98.80     15.55 o 
  -4   3   9       14.80       35.67      9.50 o 
  -3   3   9       71.52       59.30      9.02 o 
  -2   3   9        7.70       19.70      3.90 o 
  -1   3   9      281.40      313.07     24.42 o 
   0   3   9       56.94       60.26      8.70 o 
   1   3   9      160.34      191.35     15.80 o 
   2   3   9      969.21      983.26     47.84 o 
   3   3   9        1.62       15.11      5.37 o 
   4   3   9       48.69       43.19      7.76 o 
   5   3   9      116.34       77.37     12.68 o 
  -3   4   9      526.35      445.79     50.01 o 
  -2   4   9      965.75      898.01     46.10 o 
  -1   4   9      313.26      293.79     27.92 o 
   0   4   9      308.34      306.16     22.52 o 
   1   4   9      526.57      518.46     39.33 o 
   2   4   9     2483.49     2583.77     94.71 o 
   3   4   9     1810.46     1768.46     53.75 o 
   4   4   9       37.31       27.99      7.88 o 
   5   4   9       89.86       74.86      9.11 o 
  -2   5   9     1558.34     1577.90     40.52 o 
  -1   5   9      952.54      906.81     32.84 o 
   0   5   9      107.93      114.40      9.36 o 
   1   5   9       11.54       22.29      6.16 o 
   2   5   9      609.22      620.32     62.46 o 
   3   5   9     1506.52     1483.82     49.44 o 
   4   5   9      332.39      272.03     36.99 o 
   5   5   9      155.25      102.20     15.53 o 
  -1   6   9      738.43      572.40     59.60 o 
   0   6   9      307.75      334.39     28.23 o 
   1   6   9       57.54       60.13     12.14 o 
   2   6   9      128.63       98.52     10.97 o 
   3   6   9      188.49      199.61     21.64 o 
   4   6   9      105.66       92.81     13.18 o 
   1   7   9      107.11      105.57     17.45 o 
   2   7   9      285.82      269.74     22.87 o 
   3   7   9       99.05       77.08     10.57 o 
  -3  -5  10        0.52       -0.66      7.98 o 
  -2  -5  10      426.23      354.14     97.50 o 
  -1  -5  10      313.39      285.34     32.28 o 
   0  -5  10      637.19      507.20     82.59 o 
  -2  -4  10       31.77       32.41     10.31 o 
  -1  -4  10       26.26       30.24     10.82 o 
   0  -4  10      309.01      308.66     52.39 o 
   1  -4  10     2220.05     2122.59    175.81 o 
  -4  -3  10      546.33      440.21     60.77 o 
  -3  -3  10     1582.24     1606.43     39.09 o 
  -2  -3  10     1513.40     1414.59     58.17 o 
  -1  -3  10        4.61        4.80      3.47 o 
   0  -3  10       72.12       42.51     11.06 o 
   1  -3  10      754.70      712.16     35.48 o 
   2  -3  10      811.26      756.45     69.74 o 
  -4  -2  10        4.89       11.84      7.21 o 
  -3  -2  10      297.34      195.23     27.03 o 
  -2  -2  10      421.32      388.02     31.39 o 
  -1  -2  10       21.51       35.54      5.31 o 
   0  -2  10       67.58       60.58     11.82 o 
   1  -2  10        2.60        6.08      6.80 o 
   2  -2  10      485.54      553.76     31.68 o 
   3  -2  10       66.01       58.99     14.10 o 
  -4  -1  10        5.31       15.80      5.89 o 
  -3  -1  10        9.04       16.73     21.64 o 
  -2  -1  10      529.75      490.67     34.39 o 
  -1  -1  10      424.43      391.81     33.80 o 
   0  -1  10       60.30      101.84     16.62 o 
   1  -1  10      609.16      601.84     33.22 o 
   2  -1  10        2.62       11.89      4.31 o 
   3  -1  10      246.76      243.44     49.07 o 
  -4   0  10      551.68      443.16     58.73 o 
  -3   0  10      582.57      411.43     81.91 o 
  -2   0  10       59.82       58.29     12.49 o 
  -1   0  10      256.31      327.03     25.64 o 
   0   0  10      944.31      969.25     43.77 o 
   1   0  10     2267.80     2456.25    114.71 o 
   2   0  10     1329.00     1427.91     50.22 o 
   3   0  10        2.84       19.82      7.26 o 
   4   0  10       27.81       12.38      8.57 o 
  -4   1  10      552.65      434.73     63.80 o 
  -3   1  10     2147.78     2285.56     55.62 o 
  -2   1  10     1139.61     1284.34     51.25 o 
  -1   1  10       18.45       28.29      7.68 o 
   0   1  10       78.35       60.91      9.20 o 
   1   1  10      957.27     1170.78    207.96 o 
   2   1  10     2341.09     2464.87     59.30 o 
   3   1  10      329.96      330.86     61.48 o 
   4   1  10        0.21       11.81      7.84 o 
  -3   2  10      286.58      264.06     20.45 o 
  -2   2  10      689.00      648.63     58.69 o 
  -1   2  10      214.96      194.02     13.67 o 
   0   2  10       10.80       23.50      5.56 o 
   1   2  10       13.56       14.16      4.43 o 
   2   2  10      180.83      208.00     15.03 o 
   3   2  10      131.83      115.50     15.92 o 
   4   2  10       33.05       50.21     28.96 o 
  -3   3  10       41.20       42.62      6.72 o 
  -2   3  10      254.14      232.59     16.07 o 
  -1   3  10      154.27      173.06     11.89 o 
   0   3  10      186.50      224.85     20.70 o 
   1   3  10      273.94      263.87     18.61 o 
   2   3  10        4.61       21.34      6.75 o 
   3   3  10      304.02      281.14     25.41 o 
   4   3  10       99.80       72.04     16.43 o 
  -2   4  10        3.51        6.32      5.14 o 
  -1   4  10      274.80      287.43     43.61 o 
   0   4  10      303.62      336.56     33.47 o 
   1   4  10      903.73      925.14     62.72 o 
   2   4  10     1012.31     1000.43     54.33 o 
   3   4  10        0.03        5.77      3.80 o 
   4   4  10      125.87      131.08     13.34 o 
  -1   5  10        3.01        8.27      5.02 o 
   0   5  10      204.44      187.89     19.12 o 
   1   5  10      994.25      979.85     72.16 o 
   2   5  10     1439.80     1537.84    129.85 o 
   3   5  10      427.22      428.77     33.83 o 
   1   6  10        7.73        8.75      4.89 o 
   2   6  10      343.51      300.25     37.73 o 
  -2  -3  11       35.28       13.35     12.09 o 
  -1  -3  11       47.72       74.04     17.66 o 
   0  -3  11      989.58      960.86     85.45 o 
  -2  -2  11       55.64       43.83      8.11 o 
  -1  -2  11        5.63       11.75      8.06 o 
   0  -2  11       14.56       14.53      8.34 o 
   1  -2  11      476.70      484.95     48.86 o 
  -3  -1  11      372.85      320.45     33.04 o 
  -2  -1  11      176.99      175.41     21.38 o 
  -1  -1  11       12.36       26.88      7.61 o 
   0  -1  11       60.77       55.64      9.02 o 
   1  -1  11      131.72      108.67     12.61 o 
   2  -1  11      296.54      270.82     32.20 o 
  -3   0  11      134.38      166.87     65.03 o 
  -2   0  11      452.84      394.61     31.94 o 
  -1   0  11      351.09      351.58     22.84 o 
   0   0  11      700.46      589.11     45.48 o 
   1   0  11      444.98      458.55     42.19 o 
   2   0  11      107.83       99.49     12.69 o 
  -2   1  11       31.35       28.81      7.60 o 
  -1   1  11      166.80      220.02     40.50 o 
   0   1  11     1176.84     1217.07     38.71 o 
   1   1  11     2144.94     2234.75     56.00 o 
   2   1  11      581.90      569.35     37.16 o 
   3   1  11       17.89       28.51     12.73 o 
  -2   2  11      545.05      481.39     45.52 o 
  -1   2  11       17.34       22.27      9.09 o 
   0   2  11       34.83       38.95      9.08 o 
   1   2  11      761.00      679.36     32.87 o 
   2   2  11      585.75      554.05     48.83 o 
   3   2  11        2.68       14.64      4.76 o 
  -1   3  11       27.45       33.66     12.55 o 
   0   3  11       93.76       79.21      8.99 o 
   1   3  11       24.37       27.54      5.29 o 
   2   3  11      139.47      114.71     23.76 o 
   3   3  11       65.57       54.75      8.39 o 
   0   4  11      103.76      117.16     12.57 o 
   1   4  11      121.74       93.52     13.65 o 
   2   4  11      129.79      109.57     12.83 o 
                                                 
